# Supplementary material for: 9H-Carbazole-9-carbo­thioic di­thio­peroxy­anhydride
Source: Acta Crystallogr Sect E Struct Rep Online. 2013 Apr 20;69(Pt 5):o771. doi: 10.1107/S1600536813010349 (PMC3648295; doi:10.1107/S1600536813010349)
Supplement: Supplementary file 1 [file e-69-0o771-sup1.cif]

##############################################################################
#                                                                            #
# This CIF contains the data in a paper accepted for publication in          #
# Acta Crystallographica Section E. It conforms to the requirements of       #
# Notes for Authors for Acta Crystallographica Section E, and has been       #
# peer reviewed under the auspices of the IUCr Commission on Journals.       #
#                                                                            #
# Full details of the Crystallographic Information File format               #
# are given in the paper "The Crystallographic Information File (CIF):       #
# a New Standard Archive File for Crystallography" by S. R. Hall, F. H.      #
# Allen and I. D. Brown [Acta Cryst. (1991), A47, 655-685].                  #
#                                                                            #
# The current version of the core CIF dictionary is obtainable from          #
# ftp://ftp.iucr.org/pub/cif_core.dic.                                       #
#                                                                            #
# Software is freely available for graphical display of the structure(s)     #
# in this CIF. For information consult the CIF software page                 #
# http://www.iucr.org/resources/cif/software.                                #
#                                                                            #
# This file may be used for bona fide research purposes within the           #
# scientific community so long as proper attribution is given to the journal # 
# article from which it was obtained.                                        #
#                                                                            #
##############################################################################
data_I
_audit_creation_method     SHELXL-97
_chemical_name_systematic
;
9<i>H</i>-Carbazole-9-carbothioic dithioperoxyanhydride
;
_chemical_name_common
;
9-[<i>N</i>-(carbazol-9-yl)(carbothioyldisulfanyl)carbothioyl]carbazole
;
_chemical_formula_moiety     'C26 H16 N2 S4'
_chemical_formula_sum     'C26 H16 N2 S4'
_chemical_formula_iupac     'C26 H16 N2 S4'
_chemical_formula_weight     484.69
_chemical_melting_point     ?
_symmetry_cell_setting     orthorhombic
_symmetry_space_group_name_H-M     'P 2 21 21'
_symmetry_space_group_name_Hall     'P 2bc 2'
loop_
    _symmetry_equiv_pos_as_xyz
    'x, y, z'
    '-x, -y+1/2, z+1/2'
    'x, -y, -z'
    '-x, y+1/2, -z+1/2'
_cell_length_a     3.9207(2)
_cell_length_b     14.9355(4)
_cell_length_c     18.1494(5)
_cell_angle_alpha     90.00
_cell_angle_beta     90.00
_cell_angle_gamma     90.00
_cell_volume     1062.79(7)
_cell_formula_units_Z     2
_cell_measurement_reflns_used     2694
_cell_measurement_theta_min     6.20
_cell_measurement_theta_max     28.71
_cell_measurement_temperature     294(2)
_exptl_crystal_description     rod
_exptl_crystal_colour     orange
_exptl_crystal_size_max     0.35
_exptl_crystal_size_mid     0.15
_exptl_crystal_size_min     0.10
_exptl_crystal_density_diffrn     1.514
_exptl_crystal_density_meas     ?
_exptl_crystal_density_method     'not measured'
_exptl_crystal_F_000     500
_exptl_absorpt_coefficient_mu     0.466
_exptl_absorpt_correction_type     multi-scan
_exptl_absorpt_process_details     '(SADABS; Bruker, 2005)'
_exptl_absorpt_correction_T_min     0.920
_exptl_absorpt_correction_T_max     0.954
_exptl_special_details     ?
_diffrn_ambient_temperature     294(2)
_diffrn_radiation_type     MoK\a
_diffrn_radiation_wavelength     0.71073
_diffrn_radiation_source     'fine-focus sealed tube'
_diffrn_radiation_monochromator     graphite
_diffrn_measurement_device_type     'Bruker Kappa APEXII CCD area-detector'
_diffrn_measurement_method     '\f and \w scans'
_diffrn_detector_area_resol_mean     ?
_diffrn_reflns_number     5384
_diffrn_reflns_av_R_equivalents     0.0359
_diffrn_reflns_av_sigmaI/netI     0.1018
_diffrn_reflns_theta_min     5.98
_diffrn_reflns_theta_max     35.05
_diffrn_reflns_theta_full     35.05
_diffrn_measured_fraction_theta_max     0.928
_diffrn_measured_fraction_theta_full     0.928
_diffrn_reflns_limit_h_min     -6
_diffrn_reflns_limit_h_max     6
_diffrn_reflns_limit_k_min     -23
_diffrn_reflns_limit_k_max     10
_diffrn_reflns_limit_l_min     -27
_diffrn_reflns_limit_l_max     18
_diffrn_standards_number     ?
_diffrn_standards_interval_count     ?
_diffrn_standards_interval_time     ?
_diffrn_standards_decay_%     ?
_refine_special_details
;
 Refinement of F^2^ against ALL reflections.  The weighted R-factor wR and
 goodness of fit S are based on F^2^, conventional R-factors R are based
 on F, with F set to zero for negative F^2^. The threshold expression of
 F^2^ > 2sigma(F^2^) is used only for calculating R-factors(gt) etc. and is
 not relevant to the choice of reflections for refinement.  R-factors based
 on F^2^ are statistically about twice as large as those based on F, and R-
 factors based on ALL data will be even larger.
;
_reflns_number_total     4100
_reflns_number_gt     2471
_reflns_threshold_expression     I>2\s(I)
_refine_ls_structure_factor_coef     Fsqd
_refine_ls_matrix_type     full
_refine_ls_R_factor_all     0.1358
_refine_ls_R_factor_gt     0.0718
_refine_ls_wR_factor_gt     0.1424
_refine_ls_wR_factor_ref     0.1564
_refine_ls_goodness_of_fit_ref     1.410
_refine_ls_restrained_S_all     1.410
_refine_ls_number_reflns     4100
_refine_ls_number_parameters     145
_refine_ls_number_restraints     0
_refine_ls_hydrogen_treatment     constr
_refine_ls_weighting_scheme     calc
_refine_ls_weighting_details
         'calc w=1/[\s^2^(Fo^2^)+(0.0000P)^2^+0.8920P] where P=(Fo^2^+2Fc^2^)/3'
_atom_sites_solution_hydrogens     geom
_atom_sites_solution_primary     direct
_atom_sites_solution_secondary     difmap
_refine_ls_shift/su_max     0.000
_refine_ls_shift/su_mean     0.000
_refine_diff_density_max     0.346
_refine_diff_density_min     -0.474
_refine_ls_extinction_method     none
_refine_ls_extinction_coef     ?
_refine_ls_abs_structure_details     'Flack (1983), 1548 Friedel pairs'
_refine_ls_abs_structure_Flack     0.04(18)
loop_
    _atom_type_symbol
    _atom_type_description
    _atom_type_scat_dispersion_real
    _atom_type_scat_dispersion_imag
    _atom_type_scat_source
    'C' 'C' 0.0033 0.0016
                         'International Tables Vol C Tables 4.2.6.8 and 6.1.1.4'
    'H' 'H' 0.0000 0.0000
                         'International Tables Vol C Tables 4.2.6.8 and 6.1.1.4'
    'N' 'N' 0.0061 0.0033
                         'International Tables Vol C Tables 4.2.6.8 and 6.1.1.4'
    'O' 'O' 0.0106 0.0060
                         'International Tables Vol C Tables 4.2.6.8 and 6.1.1.4'
    'S' 'S' 0.1246 0.1234
                         'International Tables Vol C Tables 4.2.6.8 and 6.1.1.4'
_computing_data_collection     'APEX2 (Bruker, 2007)'
_computing_cell_refinement     'SAINT (Bruker, 2007)'
_computing_data_reduction     'SAINT (Bruker, 2007)'
_computing_structure_solution     'SHELXS97 (Sheldrick, 2008)'
_computing_structure_refinement     'SHELXL97 (Sheldrick, 2008)'
_computing_molecular_graphics     'ORTEP-3 for Windows (Farrugia, 2012)'
_computing_publication_material
                                'WinGX (Farrugia, 2012) and PLATON (Spek, 2009)'
loop_
    _atom_site_type_symbol
    _atom_site_label
    _atom_site_fract_x
    _atom_site_fract_y
    _atom_site_fract_z
    _atom_site_U_iso_or_equiv
    _atom_site_adp_type
    _atom_site_calc_flag
    _atom_site_refinement_flags
    _atom_site_occupancy
    _atom_site_symmetry_multiplicity
    _atom_site_disorder_assembly
    _atom_site_disorder_group
    S S1 0.3301(3) 0.43540(7) 0.01656(7) 0.0393(3) Uani d . 1 1 . .
    S S2 0.0207(4) 0.53764(7) 0.14312(8) 0.0452(3) Uani d . 1 1 . .
    C C1 -0.0287(13) 0.2527(3) 0.0425(3) 0.0379(10) Uani d . 1 1 . .
    H H1 -0.0916 0.2958 0.0082 0.046 Uiso calc R 1 1 . .
    C C2 -0.0674(12) 0.1620(3) 0.0281(3) 0.0446(12) Uani d . 1 1 . .
    H H2 -0.1545 0.1440 -0.0172 0.054 Uiso calc R 1 1 . .
    C C3 0.0206(17) 0.0976(3) 0.0796(3) 0.0511(13) Uani d . 1 1 . .
    H H3 -0.0077 0.0374 0.0683 0.061 Uiso calc R 1 1 . .
    C C4 0.1490(13) 0.1216(3) 0.1470(3) 0.0466(12) Uani d . 1 1 . .
    H H4 0.2048 0.0781 0.1817 0.056 Uiso calc R 1 1 . .
    C C4A 0.1946(11) 0.2119(3) 0.1629(2) 0.0335(10) Uani d . 1 1 . .
    C C5 0.4408(13) 0.2274(3) 0.2947(3) 0.0437(12) Uani d . 1 1 . .
    H H5 0.4660 0.1664 0.3034 0.052 Uiso calc R 1 1 . .
    C C5A 0.3077(12) 0.2574(3) 0.2285(2) 0.0337(10) Uani d . 1 1 . .
    C C6 0.5352(14) 0.2884(3) 0.3473(3) 0.0489(13) Uani d . 1 1 . .
    H H6 0.6241 0.2686 0.3920 0.059 Uiso calc R 1 1 . .
    C C7 0.4988(16) 0.3796(3) 0.3344(3) 0.0493(13) Uani d . 1 1 . .
    H H7 0.5621 0.4200 0.3709 0.059 Uiso calc R 1 1 . .
    C C8 0.3715(13) 0.4114(3) 0.2690(3) 0.0436(12) Uani d . 1 1 . .
    H H8 0.3502 0.4726 0.2606 0.052 Uiso calc R 1 1 . .
    C C8A 0.2759(11) 0.3501(3) 0.2160(2) 0.0313(9) Uani d . 1 1 . .
    N N9 0.1597(9) 0.3628(2) 0.1418(2) 0.0331(8) Uani d . 1 1 . .
    C C9A 0.1079(10) 0.2763(3) 0.1103(3) 0.0306(10) Uani d . 1 1 . .
    C C10 0.1482(11) 0.4442(3) 0.1066(2) 0.0316(9) Uani d . 1 1 . .
loop_
    _atom_site_aniso_label
    _atom_site_aniso_U_11
    _atom_site_aniso_U_22
    _atom_site_aniso_U_33
    _atom_site_aniso_U_12
    _atom_site_aniso_U_13
    _atom_site_aniso_U_23
    S1 0.0498(6) 0.0332(5) 0.0351(6) 0.0087(5) 0.0081(6) 0.0058(5)
    S2 0.0588(7) 0.0339(5) 0.0428(7) 0.0065(6) 0.0051(7) -0.0033(5)
    C1 0.042(2) 0.035(2) 0.037(3) 0.001(2) -0.004(2) 0.0022(19)
    C2 0.050(3) 0.042(2) 0.042(3) -0.002(2) -0.008(2) -0.007(2)
    C3 0.070(4) 0.031(2) 0.052(3) -0.001(3) -0.003(3) -0.002(2)
    C4 0.060(3) 0.032(2) 0.048(3) 0.003(2) -0.004(3) 0.009(2)
    C4A 0.033(2) 0.036(2) 0.032(3) 0.0024(18) 0.003(2) 0.0052(18)
    C5 0.045(3) 0.047(3) 0.038(3) 0.002(2) -0.001(2) 0.010(2)
    C5A 0.032(2) 0.039(2) 0.029(3) 0.0000(19) 0.003(2) 0.0060(19)
    C6 0.048(3) 0.067(3) 0.031(3) -0.004(3) -0.008(3) 0.012(3)
    C7 0.054(3) 0.060(3) 0.034(3) -0.013(3) -0.003(3) 0.000(2)
    C8 0.053(3) 0.043(2) 0.035(3) -0.010(2) -0.003(2) -0.001(2)
    C8A 0.029(2) 0.038(2) 0.027(2) -0.0021(17) 0.0025(18) 0.0039(18)
    N9 0.0412(19) 0.0308(16) 0.0272(19) -0.0019(15) -0.002(2) 0.0029(16)
    C9A 0.032(2) 0.0288(19) 0.031(2) -0.0005(15) 0.0008(18) 0.0013(18)
    C10 0.031(2) 0.033(2) 0.031(2) -0.0012(17) 0.0003(19) 0.0034(18)
_geom_special_details
;
 All esds (except the esd in the dihedral angle between two l.s. planes)
 are estimated using the full covariance matrix.  The cell esds are taken
 into account individually in the estimation of esds in distances, angles
 and torsion angles; correlations between esds in cell parameters are only
 used when they are defined by crystal symmetry.  An approximate (isotropic)
 treatment of cell esds is used for estimating esds involving l.s. planes.
;
loop_
    _geom_bond_atom_site_label_1
    _geom_bond_atom_site_label_2
    _geom_bond_site_symmetry_2
    _geom_bond_distance
    _geom_bond_publ_flag
    S1 S1 3_565 2.021(2) ?
    S1 C10 . 1.787(4) ?
    S2 C10 . 1.624(4) ?
    C1 C9A . 1.387(6) ?
    C1 H1 . 0.9300 ?
    C2 C1 . 1.388(6) ?
    C2 C3 . 1.384(7) ?
    C2 H2 . 0.9300 ?
    C3 H3 . 0.9300 ?
    C4 C3 . 1.371(7) ?
    C4 H4 . 0.9300 ?
    C4A C4 . 1.391(6) ?
    C4A C9A . 1.397(6) ?
    C5 C6 . 1.370(7) ?
    C5 H5 . 0.9300 ?
    C5A C4A . 1.441(6) ?
    C5A C5 . 1.384(6) ?
    C5A C8A . 1.409(6) ?
    C6 H6 . 0.9300 ?
    C7 C6 . 1.390(7) ?
    C7 C8 . 1.373(7) ?
    C7 H7 . 0.9300 ?
    C8 H8 . 0.9300 ?
    C8A C8 . 1.380(6) ?
    N9 C8A . 1.433(6) ?
    N9 C9A . 1.428(5) ?
    N9 C10 . 1.375(5) ?
loop_
    _geom_angle_atom_site_label_1
    _geom_angle_atom_site_label_2
    _geom_angle_atom_site_label_3
    _geom_angle_site_symmetry_1
    _geom_angle_site_symmetry_3
    _geom_angle
    _geom_angle_publ_flag
    C10 S1 S1 . 3_565 101.63(15) ?
    C2 C1 H1 . . 121.4 ?
    C9A C1 C2 . . 117.2(4) ?
    C9A C1 H1 . . 121.4 ?
    C1 C2 H2 . . 119.2 ?
    C3 C2 C1 . . 121.6(5) ?
    C3 C2 H2 . . 119.2 ?
    C2 C3 H3 . . 119.6 ?
    C4 C3 C2 . . 120.9(4) ?
    C4 C3 H3 . . 119.6 ?
    C3 C4 C4A . . 119.0(4) ?
    C3 C4 H4 . . 120.5 ?
    C4A C4 H4 . . 120.5 ?
    C4 C4A C5A . . 131.9(4) ?
    C4 C4A C9A . . 119.7(4) ?
    C9A C4A C5A . . 108.3(4) ?
    C5A C5 H5 . . 120.3 ?
    C6 C5 C5A . . 119.5(4) ?
    C6 C5 H5 . . 120.3 ?
    C5 C5A C4A . . 132.9(4) ?
    C5 C5A C8A . . 119.4(4) ?
    C8A C5A C4A . . 107.6(4) ?
    C5 C6 C7 . . 120.4(5) ?
    C5 C6 H6 . . 119.8 ?
    C7 C6 H6 . . 119.8 ?
    C6 C7 H7 . . 119.2 ?
    C8 C7 C6 . . 121.5(5) ?
    C8 C7 H7 . . 119.2 ?
    C7 C8 C8A . . 118.2(5) ?
    C7 C8 H8 . . 120.9 ?
    C8A C8 H8 . . 120.9 ?
    C5A C8A N9 . . 108.1(4) ?
    C8 C8A N9 . . 130.8(4) ?
    C8 C8A C5A . . 121.0(4) ?
    C9A N9 C8A . . 107.5(3) ?
    C10 N9 C8A . . 124.4(3) ?
    C10 N9 C9A . . 127.5(4) ?
    C1 C9A N9 . . 129.8(4) ?
    C1 C9A C4A . . 121.7(4) ?
    C4A C9A N9 . . 108.4(4) ?
    S2 C10 S1 . . 124.0(2) ?
    N9 C10 S1 . . 110.3(3) ?
    N9 C10 S2 . . 125.4(3) ?
loop_
    _geom_torsion_atom_site_label_1
    _geom_torsion_atom_site_label_2
    _geom_torsion_atom_site_label_3
    _geom_torsion_atom_site_label_4
    _geom_torsion_site_symmetry_1
    _geom_torsion_site_symmetry_2
    _geom_torsion_site_symmetry_3
    _geom_torsion_site_symmetry_4
    _geom_torsion
    _geom_torsion_publ_flag
    S1 S1 C10 S2 3_565 . . . 1.3(3) ?
    S1 S1 C10 N9 3_565 . . . -173.6(3) ?
    C2 C1 C9A C4A . . . . -1.7(7) ?
    C2 C1 C9A N9 . . . . -176.2(5) ?
    C3 C2 C1 C9A . . . . 1.1(7) ?
    C1 C2 C3 C4 . . . . 0.2(9) ?
    C4A C4 C3 C2 . . . . -0.9(9) ?
    C5A C4A C4 C3 . . . . 176.9(5) ?
    C9A C4A C4 C3 . . . . 0.3(7) ?
    C4 C4A C9A C1 . . . . 1.1(7) ?
    C4 C4A C9A N9 . . . . 176.6(4) ?
    C5A C4A C9A C1 . . . . -176.3(4) ?
    C5A C4A C9A N9 . . . . -0.8(5) ?
    C5A C5 C6 C7 . . . . -0.2(8) ?
    C5 C5A C4A C4 . . . . 7.6(10) ?
    C5 C5A C4A C9A . . . . -175.4(5) ?
    C8A C5A C4A C4 . . . . -174.7(5) ?
    C8A C5A C4A C9A . . . . 2.2(5) ?
    C4A C5A C5 C6 . . . . 178.3(5) ?
    C8A C5A C5 C6 . . . . 0.9(7) ?
    C4A C5A C8A N9 . . . . -2.8(5) ?
    C4A C5A C8A C8 . . . . -178.8(4) ?
    C5 C5A C8A N9 . . . . 175.2(4) ?
    C5 C5A C8A C8 . . . . -0.8(7) ?
    C8 C7 C6 C5 . . . . -0.6(9) ?
    C6 C7 C8 C8A . . . . 0.7(8) ?
    N9 C8A C8 C7 . . . . -175.0(5) ?
    C5A C8A C8 C7 . . . . 0.0(7) ?
    C9A N9 C8A C5A . . . . 2.3(5) ?
    C9A N9 C8A C8 . . . . 177.8(5) ?
    C10 N9 C8A C5A . . . . -169.8(4) ?
    C10 N9 C8A C8 . . . . 5.7(7) ?
    C8A N9 C9A C1 . . . . 174.1(4) ?
    C8A N9 C9A C4A . . . . -0.9(5) ?
    C10 N9 C9A C1 . . . . -14.1(7) ?
    C10 N9 C9A C4A . . . . 170.9(4) ?
    C8A N9 C10 S1 . . . . 132.7(4) ?
    C8A N9 C10 S2 . . . . -42.1(6) ?
    C9A N9 C10 S1 . . . . -37.7(5) ?
    C9A N9 C10 S2 . . . . 147.4(4) ?
data_global
_journal_date_recd_electronic     2013-04-10
_journal_date_accepted     2013-04-16
_journal_name_full     'Acta Crystallographica, Section E'
_journal_year     2013
_journal_volume     69
_journal_issue      5
_journal_page_first     o771
_journal_page_last     o771
_journal_paper_category     QO
_journal_paper_doi     10.1107/S1600536813010349
_journal_coeditor_code     SU2587
_publ_contact_author
;
Dr Tuncer H\"okelek
Hacettepe University
Department of Physics
06532 Beytepe
Ankara
Turkey
;
_publ_contact_author_email     merzifon@hacettepe.edu.tr
_publ_contact_author_fax     '90(312)2352550'
_publ_contact_author_phone     '90(312)2977242'
_publ_section_title
;
9<i>H</i>-Carbazole-9-carbothioic dithioperoxyanhydride
;
loop_
    _publ_author_name
    _publ_author_address
    'Uluda\(g, Nesimi'
;
Department of Chemistry
Nam\?ik Kemal University
59030 De\(girmenalt\?i
Tekirda\(g
Turkey
;
    'Ate\,s, Murat'
;
Department of Chemistry
Nam\?ik Kemal University
59030 De\(girmenalt\?i
Tekirda\(g
Turkey
;
    '\,Caylak Deliba\,s, Nagihan'
;
Department of Physics
Sakarya University
54187 Esentepe
Sakarya
Turkey
;
    '\,Celik, \"Omer'
;
Department of Physics
Dicle University
21280 Sur
Diyarbak\?ir
Turkey
;
    'H\"okelek, Tuncer'
;
Department of Physics
Hacettepe University
06800 Beytepe
Ankara
Turkey
;
