# Supplementary material for: 9H-Carbazole-9-carbo­thioic di­thio­peroxy­anhydride
Source: Acta Crystallogr Sect E Struct Rep Online. 2013 Apr 20;69(Pt 5):o771. doi: 10.1107/S1600536813010349 (PMC3648295; doi:10.1107/S1600536813010349)
Supplement: Supplementary file 2 [file e-69-0o771-Isup2.hkl]

#
# h,k,l, Fc-squared, Fo-squared, sigma(Fo-squared) and status flag
#
data_I
_shelx_title ' octh4 in P 2 21 21'
_shelx_refln_list_code          4
_shelx_F_calc_maximum       87.09
_exptl_crystal_F_000       500.00
_reflns_d_resolution_high  0.6189
 
loop_
 _symmetry_equiv_pos_as_xyz
 'x, y, z'
 '-x, -y+1/2, z+1/2'
 'x, -y, -z'
 '-x, y+1/2, -z+1/2'
 
_cell_length_a     3.9207
_cell_length_b    14.9355
_cell_length_c    18.1494
_cell_angle_alpha  90.000
_cell_angle_beta   90.000
_cell_angle_gamma  90.000
 
_shelx_F_squared_multiplier     1.000
 
loop_
 _refln_index_h
 _refln_index_k
 _refln_index_l
 _refln_F_squared_calc
 _refln_F_squared_meas
 _refln_F_squared_sigma
 _refln_observed_status
   2   0   0      730.59      752.10     19.54 o
   3   0   0      419.88      408.08     18.25 o
   4   0   0        3.60        2.11      4.70 o
   5   0   0        9.14        3.00      6.41 o
   2   1   0      163.02      147.36      6.50 o
   3   1   0       51.08       49.07      5.96 o
   4   1   0      196.04      186.12     10.46 o
   5   1   0       16.94       18.08      7.95 o
   2   2   0       28.77       26.85      3.72 o
   3   2   0      714.32      673.32     40.43 o
   4   2   0        1.78        1.42      3.06 o
   5   2   0        9.91       18.17      7.06 o
   1   3   0       35.86       41.52      5.51 o
   2   3   0      130.48      113.55      5.09 o
   3   3   0       47.74       40.50      4.93 o
   4   3   0       10.76       10.51      3.72 o
   5   3   0        1.48       -1.05      4.38 o
   1   4   0      199.99      193.82      9.33 o
   2   4   0      477.13      437.94     11.60 o
   3   4   0      215.17      208.45     11.96 o
   4   4   0       15.53       16.99      6.24 o
   5   4   0        4.99        7.79      5.19 o
   1   5   0      646.83      631.03     11.99 o
   2   5   0      649.65      638.86     14.32 o
   3   5   0        9.57       -0.13      3.51 o
   4   5   0       38.45       32.36      8.68 o
   5   5   0        1.97       -2.51      4.54 o
   6   5   0        0.25        2.60      4.95 o
   0   6   0     5122.94     5295.01     49.79 o
   1   6   0      409.11      407.16     11.05 o
   2   6   0        9.48       11.00      4.13 o
   3   6   0      224.66      228.81     11.96 o
   4   6   0       29.93       31.14      8.43 o
   5   6   0        4.39       12.00      5.68 o
   6   6   0        7.22       12.16      5.68 o
   1   7   0      172.21      139.61      7.93 o
   2   7   0      264.07      229.49     11.32 o
   3   7   0       16.11       10.33      8.11 o
   4   7   0      171.95      172.49     15.65 o
   5   7   0       56.46       59.69     11.92 o
   0   8   0       71.70       41.52      7.14 o
   1   8   0       70.24       84.89      7.30 o
   2   8   0       77.30      110.59     10.26 o
   3   8   0      225.76      221.03     12.74 o
   4   8   0       31.19       34.71      8.60 o
   5   8   0        0.00       17.92      5.92 o
   1   9   0     1553.04     1578.99     22.98 o
   2   9   0       13.69       13.84      4.96 o
   3   9   0       30.97       31.22      8.84 o
   4   9   0        9.11        4.30      5.03 o
   5   9   0        0.15        6.16      4.54 o
   0  10   0     2294.08     2229.04     38.60 o
   1  10   0      373.66      379.19     17.60 o
   2  10   0        1.76        6.72      4.77 o
   3  10   0      290.99      315.55     20.60 o
   4  10   0        0.17       -0.97      3.65 o
   5  10   0        5.59       15.33      6.24 o
   1  11   0      213.02      216.09     11.11 o
   2  11   0      191.30      211.37     12.33 o
   3  11   0       12.42        2.27      4.70 o
   4  11   0       50.95       46.14     10.70 o
   5  11   0        4.95       11.92      5.92 o
   0  12   0      421.12      428.11     20.27 o
   1  12   0      249.96      251.32     12.15 o
   2  12   0      161.23      175.84     11.85 o
   3  12   0      140.22      136.32     14.84 o
   4  12   0        0.08        3.24      4.70 o
   5  12   0       10.66       15.41      5.51 o
   1  13   0      341.89      359.70     14.08 o
   2  13   0        7.40        3.81      5.60 o
   3  13   0       31.98       23.44      7.70 o
   4  13   0       28.70       27.01      8.43 o
   5  13   0        8.30       17.76      5.35 o
   0  14   0       16.56       13.46      7.22 o
   1  14   0      508.13      532.27     16.96 o
   2  14   0      611.20      610.50     28.95 o
   3  14   0       72.53       62.61     12.41 o
   4  14   0       39.21       24.09      7.87 o
   5  14   0        8.66       20.60      6.49 o
   1  15   0       72.78       89.61      9.35 o
   2  15   0       90.27      106.72     13.30 o
   3  15   0       11.32       11.60      6.08 o
   4  15   0        0.18       -0.97      4.14 o
   0  16   0        4.48       12.25      7.06 o
   1  16   0      203.93      235.35     12.87 o
   2  16   0      178.46      194.80     17.60 o
   3  16   0        0.01        8.84      6.00 o
   4  16   0       20.88       21.33      7.62 o
   1  17   0       35.84       35.93      9.33 o
   2  17   0       13.85       25.22      8.11 o
   3  17   0        0.15       -0.32      4.54 o
   4  17   0        2.20        5.19      4.38 o
   0  18   0        9.39       18.65      7.70 o
   1  18   0       28.23       28.79      9.00 o
   2  18   0        2.87        9.08      6.49 o
   3  18   0       15.15       25.14      8.76 o
   4  18   0       20.93       21.57      6.73 o
   1  19   0        0.05       -2.03      6.00 o
   2  19   0        0.00        3.08      5.76 o
   3  19   0       11.85       24.57      7.46 o
   0  20   0        0.13       -6.08      6.08 o
   1  20   0        6.06        8.19      6.49 o
   2  20   0        1.60        1.78      4.14 o
   3  20   0        4.97        8.84      5.03 o
   1  21   0        5.73        3.97      6.24 o
   2  21   0       12.59       11.68      6.89 o
   3  21   0        0.20        0.89      4.95 o
   1  22   0       13.92       16.46      8.52 o
   2  22   0       14.65        7.95      6.33 o
   1  23   0       16.57       11.92      7.06 o
   2   0   1       13.57        7.05      2.43 o
   3   0   1        0.29       -2.47      2.47 o
   4   0   1       17.84       18.31      5.00 o
   5   0   1       59.37       56.69     12.41 o
  -5   1   1        9.29        6.08      8.19 o
  -4   1   1       15.29       13.98      4.64 o
  -3   1   1      429.21      410.35     12.96 o
  -2   1   1      210.45      212.91      7.63 o
   2   1   1      209.26      220.76      7.62 o
   3   1   1      425.83      406.57     15.90 o
   4   1   1       15.11       21.57      4.93 o
   5   1   1        9.40       38.71     11.07 o
  -5   2   1       20.45       27.74      8.35 o
  -4   2   1      117.90      107.06      8.63 o
  -3   2   1       84.16       74.30      6.85 o
  -2   2   1      311.88      300.84      9.03 o
   1   2   1     3413.79     3430.26     36.41 o
   2   2   1      305.94      294.29      8.83 o
   3   2   1       83.58       87.09      6.90 o
   4   2   1      117.36      112.73      9.81 o
   5   2   1       19.95       45.18     16.99 o
  -5   3   1       11.74       27.09      7.38 o
  -4   3   1       18.83       26.30      9.49 o
  -3   3   1      109.84      103.35      6.35 o
  -2   3   1      287.96      282.75      8.93 o
  -1   3   1      408.87      402.89     12.41 o
   1   3   1      413.33      406.95     12.81 o
   2   3   1      292.99      280.02      7.39 o
   3   3   1      112.44      108.18      6.57 o
   4   3   1       18.75       16.75      5.80 o
   5   3   1       11.70       15.57      7.54 o
  -5   4   1        4.15        9.65      5.43 o
  -4   4   1       79.05       66.09     11.03 o
  -3   4   1      125.84      122.73     11.19 o
  -2   4   1      345.71      339.36      9.84 o
  -1   4   1     1441.66     1416.12     24.57 o
   1   4   1     1444.96     1433.00     17.22 o
   2   4   1      348.88      324.47     10.72 o
   3   4   1      126.02      112.78      9.00 o
   4   4   1       78.92       86.27      9.69 o
   5   4   1        4.04        0.89      4.70 o
   6   4   1        0.54        0.57      5.68 o
  -5   5   1       14.97       24.09      7.14 o
  -4   5   1        6.83        4.14      4.05 o
  -3   5   1        1.95       -1.92      4.46 o
  -2   5   1      681.44      652.63     13.91 o
  -1   5   1      675.52      693.30     18.41 o
   0   5   1       53.90       67.07      8.35 o
   1   5   1      679.21      680.89     12.73 o
   2   5   1      680.34      649.20     14.83 o
   3   5   1        1.62        1.82      4.22 o
   4   5   1        6.86       11.62      8.23 o
   5   5   1       14.41        8.43      5.51 o
   6   5   1        2.20        5.92      5.51 o
  -5   6   1       32.03       36.82      9.41 o
  -4   6   1      159.72      152.46     14.60 o
  -3   6   1       35.89       33.42      6.48 o
  -2   6   1      207.59      190.37      9.63 o
  -1   6   1     1152.53     1127.20     16.25 o
   0   6   1     1346.60     1341.09     28.06 o
   1   6   1     1178.66     1160.50     24.13 o
   2   6   1      212.42      202.33     10.13 o
   3   6   1       37.81       45.54      7.36 o
   4   6   1      158.18      165.36     15.17 o
   5   6   1       32.35       25.79      7.38 o
   6   6   1        1.38       11.60      5.60 o
  -6   7   1        0.91        7.06      4.95 o
  -5   7   1       27.17       21.00      6.33 o
  -4   7   1       56.87       53.69     10.87 o
  -3   7   1      256.55      240.02     12.29 o
  -2   7   1       30.42       39.58      6.93 o
  -1   7   1      293.83      333.05     25.83 o
   0   7   1     1711.35     1701.60     20.01 o
   1   7   1      283.48      304.44     12.08 o
   2   7   1       31.21       39.72      6.37 o
   3   7   1      260.56      243.11     12.80 o
   4   7   1       57.36       43.55     10.22 o
   5   7   1       27.59       31.14      8.35 o
   6   7   1        0.84       13.14      5.11 o
  -5   8   1        4.04        0.41      3.97 o
  -4   8   1       57.81       58.07     11.11 o
  -3   8   1      168.42      176.95     15.08 o
  -2   8   1      909.10      861.11     18.70 o
  -1   8   1      602.48      588.40     13.65 o
   0   8   1      235.12      229.13     13.02 o
   1   8   1      612.23      580.65     14.08 o
   2   8   1      916.98      873.51     28.14 o
   3   8   1      168.63      169.10     11.61 o
   4   8   1       59.79       65.36     12.41 o
   5   8   1        3.67        6.73      5.51 o
  -5   9   1        1.28        6.49      4.30 o
  -4   9   1        0.73        6.49      4.46 o
  -3   9   1      126.86      130.73     13.54 o
  -2   9   1       32.43       43.62      7.17 o
  -1   9   1      156.88      198.26     18.17 o
   0   9   1     1779.19     1736.79     22.90 o
   1   9   1      159.61      194.78     19.30 o
   2   9   1       33.07       49.57      7.77 o
   3   9   1      131.29      131.28     10.76 o
   4   9   1        0.66       12.98      5.60 o
   5   9   1        1.16       14.76      6.24 o
  -5  10   1       36.78       31.87      8.68 o
  -4  10   1        7.16        9.97      5.84 o
  -3  10   1       51.08       65.28     11.76 o
  -2  10   1      107.09      111.01      9.45 o
  -1  10   1      355.00      378.33     12.56 o
   0  10   1      192.18      224.19     37.47 o
   1  10   1      357.28      358.71     12.74 o
   2  10   1      104.47       92.24     11.84 o
   3  10   1       49.38       54.58     10.87 o
   4  10   1        7.04       18.90      7.14 o
   5  10   1       36.87       33.01      8.68 o
  -5  11   1        0.12        1.38      4.70 o
  -4  11   1       25.58       18.73      7.38 o
  -3  11   1       55.35       63.74     12.08 o
  -2  11   1      183.35      200.21     12.14 o
  -1  11   1      390.73      398.80     13.43 o
   0  11   1     1172.89     1129.92     20.61 o
   1  11   1      390.68      418.65     14.58 o
   2  11   1      179.56      196.21     12.85 o
   3  11   1       53.60       60.74     11.68 o
   4  11   1       25.84       14.35      7.22 o
   5  11   1        0.14        6.24      4.70 o
  -5  12   1        4.16        4.70      5.35 o
  -4  12   1        0.55       -0.08      4.30 o
  -3  12   1       95.37      106.32     13.38 o
  -2  12   1      178.69      196.34     16.22 o
  -1  12   1      291.27      300.63     12.57 o
   0  12   1      386.94      388.22     13.32 o
   1  12   1      294.47      296.01     15.77 o
   2  12   1      181.77      190.88     12.37 o
   3  12   1       96.43       96.59     12.57 o
   4  12   1        0.49        7.22      5.35 o
   5  12   1        4.29       13.30      5.35 o
  -5  13   1       13.98       15.81      5.84 o
  -4  13   1       19.85       20.60      7.22 o
  -3  13   1        6.77        3.65      5.27 o
  -2  13   1      285.89      277.60     19.54 o
  -1  13   1      237.15      222.86     11.25 o
   0  13   1       27.67       34.57      6.27 o
   1  13   1      242.85      240.65     12.05 o
   2  13   1      297.26      314.10     15.49 o
   3  13   1        6.89       17.84      6.65 o
   4  13   1       19.22        5.19      4.70 o
   5  13   1       13.72       12.65      5.76 o
  -5  14   1        4.07       -1.87      3.89 o
  -4  14   1        4.67       11.19      5.92 o
  -3  14   1       21.07       20.84      8.43 o
  -2  14   1       53.27       50.12     11.43 o
  -1  14   1      272.37      315.45     13.41 o
   0  14   1       10.21        6.18      7.54 o
   1  14   1      272.76      287.22     13.08 o
   2  14   1       49.44       36.01      9.57 o
   3  14   1       22.08       34.47      9.33 o
   4  14   1        4.96        8.84      5.60 o
   5  14   1        3.92        5.60      4.30 o
  -4  15   1       14.98       16.87      6.97 o
  -3  15   1       20.64       23.76      8.35 o
  -2  15   1      109.64      119.38     14.27 o
  -1  15   1       90.86       90.95      9.22 o
   0  15   1       99.52      106.46      9.25 o
   1  15   1       86.91       94.52      9.11 o
   2  15   1      110.26      142.16     14.76 o
   3  15   1       20.34       16.22      6.81 o
   4  15   1       15.01       10.62      5.03 o
  -4  16   1        4.72        5.68      5.35 o
  -3  16   1        5.21       11.68      5.84 o
  -2  16   1       86.05       87.75     14.60 o
  -1  16   1      126.72      136.16     14.60 o
   0  16   1       83.01       88.21      9.37 o
   1  16   1      128.17      140.02     12.69 o
   2  16   1       86.75      102.26     13.46 o
   3  16   1        5.20        6.08      5.03 o
   4  16   1        4.51       13.46      5.84 o
  -4  17   1       14.82       13.54      5.60 o
  -3  17   1        8.24        7.95      6.81 o
  -2  17   1       21.84       20.36      8.19 o
  -1  17   1       44.60       45.90     10.30 o
   0  17   1       69.88       79.61     13.14 o
   1  17   1       44.31       41.91      7.44 o
   2  17   1       21.83       28.79      9.25 o
   3  17   1        7.84       14.03      6.81 o
   4  17   1       14.69       14.60      5.68 o
  -4  18   1        3.84       15.49      6.00 o
  -3  18   1       16.17       17.92      7.54 o
  -2  18   1       21.46       20.60      7.46 o
  -1  18   1       98.21      114.83     13.79 o
   0  18   1       57.57       64.07      8.68 o
   1  18   1       98.16      108.88     10.48 o
   2  18   1       22.36       15.81      7.22 o
   3  18   1       16.47       14.92      7.06 o
   4  18   1        3.84       -0.65      4.05 o
  -3  19   1       11.75        1.87      5.51 o
  -2  19   1       20.24       26.03      8.60 o
  -1  19   1       20.29       19.38      8.52 o
   0  19   1       12.03       13.72      5.22 o
   1  19   1       20.75       19.22      8.11 o
   2  19   1       20.31       -1.87      5.03 o
   3  19   1       11.84       13.22      5.92 o
  -3  20   1        7.04        4.30      4.54 o
  -2  20   1       40.99       34.22      9.57 o
  -1  20   1       17.95       18.57      8.52 o
   0  20   1        4.25       11.84      8.03 o
   1  20   1       17.66       22.95      7.95 o
   2  20   1       40.27       31.55      9.00 o
   3  20   1        6.75       13.06      5.76 o
  -3  21   1       14.23       20.03      6.33 o
  -2  21   1        3.35        0.08      5.11 o
  -1  21   1        7.49       10.54      6.49 o
   0  21   1        0.24       -6.65      6.65 o
   1  21   1        7.42        5.11      6.49 o
   2  21   1        3.17       12.16      6.41 o
   3  21   1       14.71       12.41      5.84 o
  -2  22   1       31.61       23.76      8.03 o
  -1  22   1       17.99       17.44      7.54 o
   1  22   1       18.54       29.76      8.60 o
   2  22   1       33.05       27.41      7.95 o
  -1  23   1       15.85        8.19      7.46 o
   2   0   2       13.82       24.00      3.52 o
   3   0   2      341.58      312.70     11.37 o
   4   0   2       45.11       45.93      6.53 o
   5   0   2        1.38        7.61     11.35 o
  -5   1   2       16.96       14.92      9.25 o
  -4   1   2       86.38       86.69      7.93 o
  -3   1   2       20.46       12.40      4.70 o
  -2   1   2     1023.13     1004.25     16.08 o
   2   1   2      990.67      986.85     15.68 o
   3   1   2       19.77       17.56      4.23 o
   4   1   2       89.39      101.89      9.89 o
   5   1   2       17.07       38.41     18.45 o
  -5   2   2       21.58       19.14      7.79 o
  -4   2   2       10.33       16.79      5.09 o
  -3   2   2       18.24       13.43      4.18 o
  -2   2   2      774.58      756.31     14.11 o
   1   2   2     3568.56     3619.38     38.52 o
   2   2   2      766.44      759.91     12.66 o
   3   2   2       19.14       16.67      5.88 o
   4   2   2       10.67       13.07      4.23 o
   5   2   2       21.44       33.19     18.98 o
  -5   3   2        6.63       18.08      6.49 o
  -4   3   2       68.08       73.23      9.81 o
  -3   3   2      232.18      228.13      8.39 o
  -2   3   2      568.61      534.51     11.17 o
  -1   3   2      708.80      722.66     16.46 o
   1   3   2      702.57      712.93     12.21 o
   2   3   2      575.20      543.61      9.69 o
   3   3   2      235.03      219.60      9.63 o
   4   3   2       67.53       60.32      8.33 o
   5   3   2        6.89       17.52      7.22 o
   6   3   2        2.48       -5.92      5.92 o
  -5   4   2       35.72       32.84      8.84 o
  -4   4   2       27.31       29.84      7.62 o
  -3   4   2      148.24      147.45      9.09 o
  -2   4   2       12.96       10.25      3.25 o
  -1   4   2        3.30        6.33      3.49 o
   1   4   2        3.35        4.22      2.64 o
   2   4   2       12.82        7.98      3.78 o
   3   4   2      149.16      141.21     10.34 o
   4   4   2       27.78       17.86      6.04 o
   5   4   2       35.79       26.36      8.35 o
   6   4   2        0.53        0.81      5.68 o
  -5   5   2       16.87       31.14      8.11 o
  -4   5   2      104.22      110.29     12.08 o
  -3   5   2      130.69      117.12      8.70 o
  -2   5   2      330.31      327.10     10.33 o
  -1   5   2      662.74      625.26     17.84 o
   0   5   2      904.38      869.77     19.79 o
   1   5   2      650.89      653.18     13.01 o
   2   5   2      333.55      316.75     16.42 o
   3   5   2      127.26      120.61      9.96 o
   4   5   2      105.23      107.20     21.21 o
   5   5   2       16.76       12.65      5.84 o
   6   5   2        1.01        2.92      5.60 o
  -5   6   2        9.02        2.11      4.70 o
  -4   6   2       11.82       15.81      5.92 o
  -3   6   2      181.50      158.55     13.06 o
  -2   6   2      115.30      104.18      7.81 o
  -1   6   2       86.21      110.94      9.57 o
   0   6   2      291.30      267.29      8.10 o
   1   6   2       87.78      117.73     20.72 o
   2   6   2      115.46      110.63      8.11 o
   3   6   2      173.15      172.64     11.65 o
   4   6   2       11.11        7.98      4.52 o
   5   6   2        8.77        8.43      5.60 o
   6   6   2       12.28        6.33      4.70 o
  -5   7   2        8.74       13.46      5.68 o
  -4   7   2       47.43       43.06     10.06 o
  -3   7   2      267.21      258.38     17.03 o
  -2   7   2      757.60      727.28     16.09 o
  -1   7   2     3697.56     3684.45     30.30 o
   0   7   2     1603.80     1587.58     26.88 o
   1   7   2     3682.02     3686.49     60.66 o
   2   7   2      758.98      743.27     18.31 o
   3   7   2      264.86      266.91     13.64 o
   4   7   2       45.47       53.48     17.11 o
   5   7   2        9.06       24.00      7.95 o
   6   7   2        3.27        9.41      5.19 o
  -5   8   2       34.05       31.95      9.16 o
  -4   8   2       38.63       43.39      9.65 o
  -3   8   2      175.74      168.84     14.44 o
  -2   8   2      338.10      364.40     13.24 o
  -1   8   2      643.01      670.44     13.82 o
   0   8   2     1654.56     1682.60     21.17 o
   1   8   2      653.79      682.39     15.69 o
   2   8   2      344.95      356.04     14.57 o
   3   8   2      180.95      161.23     11.64 o
   4   8   2       38.38       34.87      9.00 o
   5   8   2       34.22       31.79      8.52 o
  -5   9   2       22.63       16.54      6.57 o
  -4   9   2      111.50      124.24     13.79 o
  -3   9   2      137.42      142.81     13.95 o
  -2   9   2      447.66      436.14     14.88 o
  -1   9   2      504.65      508.12     13.00 o
   0   9   2       97.40       80.77      8.27 o
   1   9   2      507.44      485.44     14.49 o
   2   9   2      453.35      442.34     16.31 o
   3   9   2      139.36      146.92     11.39 o
   4   9   2      112.10      145.89     15.49 o
   5   9   2       22.77       23.92      7.70 o
  -5  10   2        5.20       15.25      5.76 o
  -4  10   2       33.65       32.76      9.00 o
  -3  10   2       21.57       17.84      7.06 o
  -2  10   2       13.27       15.33      6.49 o
  -1  10   2       43.52       48.50      6.31 o
   0  10   2      200.76      167.18      8.78 o
   1  10   2       43.24       39.72      6.38 o
   2  10   2       12.57       13.86     11.15 o
   3  10   2       19.93       27.50      7.23 o
   4  10   2       34.27       35.85      9.73 o
   5  10   2        5.15       12.41      5.19 o
  -5  11   2        4.42        4.30      4.78 o
  -4  11   2       31.31       30.82      8.43 o
  -3  11   2      110.62      105.10     13.06 o
  -2  11   2      183.76      187.33     15.49 o
  -1  11   2       23.05       38.41      7.10 o
   0  11   2      425.67      450.98     13.79 o
   1  11   2       25.08       39.24      6.66 o
   2  11   2      184.64      183.38     20.56 o
   3  11   2      113.43      111.83     13.06 o
   4  11   2       30.76       18.33      6.97 o
   5  11   2        4.15        7.70      5.03 o
  -5  12   2        4.19        8.11      5.03 o
  -4  12   2       15.66       14.35      6.49 o
  -3  12   2       32.43       32.68      8.92 o
  -2  12   2       98.74      117.02     13.22 o
  -1  12   2      482.97      484.72     18.57 o
   0  12   2      185.59      177.50      9.98 o
   1  12   2      481.96      506.10     22.42 o
   2  12   2       97.20      105.74     10.00 o
   3  12   2       31.24       26.52      8.27 o
   4  12   2       15.97       20.36      7.62 o
   5  12   2        4.02        9.97      5.35 o
  -5  13   2        1.28       -0.41      4.22 o
  -4  13   2       32.85       26.52      8.92 o
  -3  13   2       58.29       68.28     13.06 o
  -2  13   2      122.25      150.44     14.76 o
  -1  13   2       48.22       45.44      6.87 o
   0  13   2      152.83      156.47      9.80 o
   1  13   2       51.52       54.66      7.76 o
   2  13   2      125.30      134.54     11.17 o
   3  13   2       58.19       49.23     10.54 o
   4  13   2       31.24       20.52      7.95 o
   5  13   2        1.24       15.41      5.27 o
  -5  14   2       10.21        7.87      4.70 o
  -4  14   2        8.54        7.87      4.95 o
  -3  14   2       60.58       64.96     12.89 o
  -2  14   2       42.05       37.06     10.14 o
  -1  14   2       41.94       39.59      6.82 o
   0  14   2       82.79      104.86      8.69 o
   1  14   2       41.53       46.81      7.51 o
   2  14   2       42.36       47.13      8.53 o
   3  14   2       61.06       43.87     10.70 o
   4  14   2        8.65        3.81      4.54 o
   5  14   2       10.19       12.16      4.95 o
  -4  15   2       26.08       27.49      8.92 o
  -3  15   2        3.65        6.08      5.76 o
  -2  15   2      107.02      123.02     14.19 o
  -1  15   2      222.34      233.15     18.00 o
   0  15   2       22.04       32.85      6.47 o
   1  15   2      222.49      238.36     12.84 o
   2  15   2      105.61      103.78     10.54 o
   3  15   2        3.48        5.76      5.27 o
   4  15   2       25.69       22.06      7.14 o
  -4  16   2        2.37        9.00      5.43 o
  -3  16   2       58.19       51.66     12.16 o
  -2  16   2       17.51       27.90      8.92 o
  -1  16   2       46.46       48.58     10.70 o
   0  16   2      277.14      269.34     13.15 o
   1  16   2       47.06       46.93      7.82 o
   2  16   2       17.77       20.27      7.30 o
   3  16   2       57.76       70.55     13.54 o
   4  16   2        2.32        7.22      4.87 o
  -4  17   2        7.98        7.06      4.87 o
  -3  17   2       14.59        8.60      5.76 o
  -2  17   2       58.79       45.41     10.95 o
  -1  17   2      110.00      125.46     14.76 o
   0  17   2       60.44       67.58     12.81 o
   1  17   2      113.14      122.95     10.54 o
   2  17   2       58.16       62.85     12.00 o
   3  17   2       14.92       12.57      6.89 o
   4  17   2        7.87       23.27      7.14 o
  -4  18   2        7.71       -0.57      4.70 o
  -2  18   2       10.18        6.49      6.81 o
   0  18   2       72.40       77.21      9.50 o
   1  18   2       11.72       18.20      5.93 o
   2  18   2       10.40       15.17      6.41 o
   3  18   2       19.15       32.93      8.92 o
   4  18   2        8.03        7.54      4.46 o
  -3  19   2        7.48        0.97      4.30 o
  -2  19   2        9.03       13.54      6.57 o
  -1  19   2       71.03       62.28     13.30 o
   0  19   2       80.53       76.56     14.52 o
   1  19   2       72.06       91.86     11.00 o
   2  19   2        9.17       -0.97      5.11 o
   3  19   2        7.84       13.38      6.33 o
  -3  20   2        6.57        8.52      4.95 o
  -2  20   2       30.06       40.47     10.22 o
  -1  20   2        5.80        2.11      6.65 o
   0  20   2        0.00       -2.35      6.57 o
   1  20   2        5.43       -0.97      5.19 o
   2  20   2       29.85       37.79      9.89 o
   3  20   2        6.53       13.22      5.68 o
  -3  21   2       18.17       13.71      5.27 o
  -2  21   2       16.82       21.25      7.22 o
  -1  21   2       62.61       79.80     14.76 o
   0  21   2       57.84       69.09     14.19 o
   1  21   2       61.14       81.67     14.84 o
   2  21   2       16.70       18.25      7.06 o
   3  21   2       18.02       29.20      8.11 o
  -1  22   2       13.87        6.08      6.65 o
   0  22   2       40.09       29.68     10.62 o
   1  22   2       14.23       14.84      7.87 o
   2  22   2        2.01        4.87      5.43 o
  -1  23   2       20.19       19.71      7.79 o
   1   0   3     1857.19     1987.70     27.17 o
   2   0   3     4891.89     4833.36     37.06 o
   3   0   3       88.78       88.25      6.95 o
   4   0   3       32.89       40.53      6.37 o
   5   0   3       22.49       51.17     13.30 o
  -5   1   3       44.29       22.46     10.38 o
  -4   1   3       80.77       87.42      8.13 o
  -3   1   3        3.48       -0.71      2.72 o
  -2   1   3     1635.26     1588.28     20.49 o
  -1   1   3     7540.43     7490.23     60.17 o
   1   1   3     7584.54     7972.84    137.66 o
   2   1   3     1582.07     1580.36     19.83 o
   3   1   3        3.79        1.62      2.93 o
   4   1   3       83.99       82.84      7.04 o
   5   1   3       45.94       64.62     23.80 o
  -4   2   3       62.64       75.29      7.87 o
  -3   2   3      201.81      198.66      9.61 o
  -2   2   3      246.98      229.32     12.49 o
   1   2   3     2838.04     2984.02     25.12 o
   2   2   3      242.51      216.28      6.49 o
   3   2   3      197.46      187.78      7.91 o
   4   2   3       62.88       69.03     10.42 o
   5   2   3       10.02       22.01      9.08 o
   6   2   3        2.05       -6.41      6.41 o
  -5   3   3       21.46       21.57      7.87 o
  -4   3   3       69.73       64.15     10.79 o
  -3   3   3       10.72       15.73      5.43 o
  -2   3   3      741.01      729.88     20.36 o
  -1   3   3      756.94      771.15     17.11 o
   1   3   3      730.85      732.42     12.94 o
   2   3   3      731.80      716.23     11.07 o
   3   3   3       11.20       10.71      3.65 o
   4   3   3       70.22       80.66      9.89 o
   5   3   3       21.18       39.18     21.17 o
  -5   4   3       10.07       18.98      6.81 o
  -4   4   3       35.50       34.30      8.43 o
  -3   4   3       11.17        9.60      4.05 o
  -2   4   3      726.80      730.93     21.41 o
  -1   4   3      237.77      247.59     11.19 o
   0   4   3      330.46      324.55     14.35 o
   1   4   3      228.42      236.56      8.64 o
   2   4   3      719.22      724.75     16.00 o
   3   4   3       10.89       -1.27      4.39 o
   4   4   3       36.26       39.23      7.74 o
   5   4   3       10.05       11.08      5.11 o
   6   4   3        2.25       11.19      6.49 o
  -5   5   3       16.74       12.81      5.60 o
  -4   5   3        0.64        3.81      4.22 o
  -3   5   3      207.77      204.37     13.95 o
  -2   5   3      125.19      131.86     10.30 o
  -1   5   3       29.74       30.74      6.24 o
   0   5   3     1718.29     1723.97     28.14 o
   1   5   3       28.23       24.54      4.17 o
   2   5   3      120.40      131.15      8.54 o
   3   5   3      207.78      201.99     11.95 o
   4   5   3        0.54        2.58      4.24 o
   5   5   3       17.16       31.87      8.60 o
   6   5   3        2.60        9.57      6.08 o
  -5   6   3        8.62       17.03      5.92 o
  -4   6   3       60.23       56.52     10.70 o
  -3   6   3       32.24       42.90      8.68 o
  -2   6   3      276.00      257.19     10.91 o
  -1   6   3      809.56      836.76     22.30 o
   0   6   3      683.67      760.11     12.62 o
   1   6   3      820.51      823.55     15.77 o
   2   6   3      270.43      247.33     11.71 o
   3   6   3       32.90       32.91      7.39 o
   4   6   3       59.27       55.83      8.79 o
   5   6   3        9.01        2.35      4.70 o
   6   6   3        1.03        1.46      5.19 o
  -5   7   3        4.81        8.76      5.35 o
  -4   7   3        0.46        2.19      4.38 o
  -3   7   3      123.54      115.00     11.92 o
  -2   7   3      608.81      618.68     14.63 o
  -1   7   3      148.11      171.28     12.08 o
   0   7   3     2797.94     2957.12     27.05 o
   1   7   3      153.60      154.51     11.15 o
   2   7   3      604.03      634.06     17.26 o
   3   7   3      123.58      114.23     13.62 o
   4   7   3        0.35        5.14      5.92 o
   5   7   3        4.43        9.89      5.51 o
   6   7   3        4.52        7.54      4.87 o
  -5   8   3       26.86       33.41      8.68 o
  -4   8   3       69.05       84.83     11.03 o
  -3   8   3       16.93       13.71      6.16 o
  -2   8   3      251.65      253.59     16.06 o
  -1   8   3     1049.99     1043.55     16.01 o
   0   8   3      232.91      223.62     10.10 o
   1   8   3     1058.41     1047.60     19.45 o
   2   8   3      254.95      263.64     12.85 o
   3   8   3       16.19       21.99      6.27 o
   4   8   3       68.96       79.38     10.76 o
   5   8   3       25.85       31.22      8.52 o
  -4   9   3      100.46      108.02     12.89 o
  -3   9   3      156.46      161.55     14.60 o
  -2   9   3      270.58      279.62     17.27 o
  -1   9   3      660.26      646.46     13.81 o
   0   9   3      242.17      273.10     11.11 o
   1   9   3      656.70      651.43     16.79 o
   2   9   3      271.80      280.27     13.59 o
   3   9   3      154.99      159.21     12.05 o
   4   9   3       98.84      117.83     14.19 o
   5   9   3       14.64       20.27      7.22 o
  -5  10   3       12.15       16.87      6.81 o
  -4  10   3       19.16       17.44      7.22 o
  -3  10   3       53.43       52.23     10.87 o
  -2  10   3      248.89      239.08     17.03 o
  -1  10   3        8.02        8.92      4.33 o
   0  10   3        1.12        6.57      3.79 o
   1  10   3        6.70       13.90      8.72 o
   2  10   3      243.66      244.48     14.31 o
   3  10   3       53.00       52.32      9.26 o
   4  10   3       18.76       16.06      6.33 o
   5  10   3       12.30        9.65      5.60 o
  -5  11   3        5.10        2.51      4.62 o
  -4  11   3       15.79       12.08      5.92 o
  -3  11   3       11.21       29.52      8.11 o
  -2  11   3       79.31       82.96     11.43 o
  -1  11   3      409.04      405.68     12.66 o
   0  11   3      430.16      458.65     13.72 o
   1  11   3      418.87      429.22     14.95 o
   2  11   3       79.48       97.09     11.35 o
   3  11   3       11.08        7.87      6.04 o
   4  11   3       17.41       17.92      7.30 o
   5  11   3        5.29       12.33      5.19 o
  -5  12   3        2.08       14.52      5.68 o
  -4  12   3       28.50       24.41      8.27 o
  -3  12   3        3.75        9.73      5.35 o
  -2  12   3      115.96      122.38     13.54 o
  -1  12   3      248.92      266.26     11.26 o
   0  12   3      535.63      571.80     28.42 o
   1  12   3      252.08      254.40     12.51 o
   2  12   3      117.39      112.67     10.41 o
   3  12   3        3.22        0.11      4.75 o
   4  12   3       27.09       13.38      6.41 o
   5  12   3        2.23        6.65      5.19 o
  -5  13   3       12.85       22.30      6.81 o
  -4  13   3       10.74       18.08      7.38 o
  -3  13   3      216.72      230.24     19.46 o
  -2  13   3       18.02       19.71      7.79 o
  -1  13   3      314.99      304.34     12.24 o
   0  13   3      107.81      114.45      8.85 o
   1  13   3      307.61      312.16     22.95 o
   2  13   3       16.78       19.13     11.92 o
   3  13   3      214.15      203.15     17.92 o
   4  13   3       10.59       19.95      8.11 o
   5  13   3       12.67       22.14      6.16 o
  -5  14   3        0.04       13.46      4.87 o
  -4  14   3       81.58       71.93     13.54 o
  -3  14   3       19.92       12.25      6.89 o
  -2  14   3       87.00      104.21     13.30 o
  -1  14   3       30.63       43.71     10.62 o
   0  14   3      120.08      117.89      9.06 o
   1  14   3       30.52       26.77      6.16 o
   2  14   3       87.37       82.79      9.33 o
   3  14   3       20.00       15.98      6.89 o
   4  14   3       81.75       78.18     14.68 o
   5  14   3        0.05        5.35      4.70 o
  -4  15   3        9.10        7.79      5.43 o
  -3  15   3      131.16      178.50     17.92 o
  -2  15   3       42.07       44.93     10.87 o
  -1  15   3       26.31       31.79     10.06 o
   0  15   3      934.30      907.05     21.75 o
   1  15   3       25.31       32.76      9.16 o
   2  15   3       42.07       33.64      7.87 o
   3  15   3      131.75      146.14     15.81 o
   4  15   3        9.26       16.62      6.81 o
  -4  16   3       21.38       14.68      6.41 o
  -3  16   3        5.27        9.41      6.08 o
  -2  16   3       43.13       32.44      9.81 o
  -1  16   3      107.23       99.59     13.46 o
   0  16   3        4.75        6.51      4.56 o
   1  16   3      106.47      131.56     10.73 o
   2  16   3       43.29       36.93      8.76 o
   3  16   3        5.04       18.41      7.30 o
   4  16   3       21.18       34.06      8.84 o
  -4  17   3        1.35        2.35      4.30 o
  -3  17   3       56.72       55.39     12.65 o
  -2  17   3        6.54       11.11      6.41 o
  -1  17   3       10.54        3.65      6.41 o
   0  17   3      217.84      259.72     13.50 o
   1  17   3       10.12        6.41      4.87 o
   2  17   3        6.28       -3.97      4.22 o
   3  17   3       56.19       45.09     10.87 o
   4  17   3        1.28       10.95      5.19 o
  -4  18   3        1.57        9.49      4.54 o
  -3  18   3       14.90       13.71      6.89 o
  -2  18   3       44.42       77.12     14.44 o
  -1  18   3       33.05       41.93     10.46 o
   0  18   3      120.88      132.35     16.87 o
   1  18   3       32.35       36.26      8.56 o
   2  18   3       44.83       55.71     12.00 o
   3  18   3       14.60       15.81      6.33 o
   4  18   3        1.49        1.30      4.70 o
  -3  19   3        1.15        4.38      4.78 o
  -2  19   3        0.59        6.49      5.92 o
  -1  19   3       42.73       57.01     12.57 o
   0  19   3       11.63        4.38      8.76 o
   1  19   3       43.18       48.01      8.37 o
   2  19   3        0.60       -4.54      4.87 o
   3  19   3        1.31        6.16      4.46 o
  -3  20   3       13.73       -0.57      4.95 o
  -2  20   3        2.69        1.05      5.76 o
  -1  20   3        6.94       -0.89      5.92 o
   0  20   3       46.69       58.15     12.98 o
   1  20   3        6.64       -5.35      5.35 o
   2  20   3        2.88       12.41      5.84 o
  -3  21   3        0.56        5.27      5.03 o
  -2  21   3       17.53       13.22      6.73 o
  -1  21   3        0.12        0.32      6.89 o
   0  21   3       88.39      115.64     15.41 o
   1  21   3        0.11        4.22      6.65 o
   2  21   3       17.52       13.79      5.51 o
   3  21   3        0.44        0.73      4.38 o
  -2  22   3        1.41       12.41      6.16 o
  -1  22   3       15.66        9.89      7.38 o
   0  22   3        2.93       -0.81      7.14 o
   2  22   3        1.33        9.16      5.19 o
  -1  23   3        5.45       -5.68      5.68 o
   0  23   3       28.90       19.46     10.38 o
   1   0   4     6813.74     7256.27     60.74 o
   2   0   4     1731.68     1648.82     20.65 o
   3   0   4     1193.32     1101.44     20.76 o
   4   0   4       12.45       15.08      7.95 o
   5   0   4       36.86       43.55     16.50 o
   6   0   4        1.29      237.62     13.22 o
  -6   1   4        0.08      212.88     10.46 o
  -4   1   4       63.33       65.47     10.58 o
  -3   1   4       65.04       65.56      6.48 o
  -2   1   4     3709.89     3643.63     32.28 o
  -1   1   4     1342.04     1280.61     22.71 o
   1   1   4     1349.31     1362.84     16.94 o
   2   1   4     3767.79     3763.08     65.28 o
   3   1   4       65.52       55.26      6.09 o
   4   1   4       62.96       60.28     11.31 o
   5   1   4        4.92       20.54     11.07 o
  -4   2   4      124.58      125.16     10.62 o
  -3   2   4      113.02      109.15      7.64 o
  -2   2   4      852.13      831.19     15.26 o
  -1   2   4     3404.10     3367.89     35.44 o
   1   2   4     3404.04     3448.60     28.44 o
   2   2   4      839.45      812.92     11.77 o
   3   2   4      113.63      105.78      6.47 o
   4   2   4      125.68      132.19     10.67 o
   5   2   4       20.42       26.79      7.34 o
  -4   3   4        1.47        2.68      4.05 o
  -3   3   4      153.32      148.33     11.52 o
  -2   3   4      158.60      158.38      9.89 o
  -1   3   4       51.25       52.63      7.30 o
   0   3   4     1163.66     1129.85     22.06 o
   1   3   4       49.59       57.39      5.09 o
   2   3   4      154.41      155.75      9.04 o
   3   3   4      154.68      142.10     14.60 o
   4   3   4        1.49        8.21      9.08 o
   5   3   4       18.51       20.51      6.61 o
  -4   4   4       16.20       14.76      6.41 o
  -3   4   4      109.39      116.21     10.70 o
  -2   4   4      424.41      434.20     16.54 o
  -1   4   4      797.55      802.95     19.54 o
   0   4   4       47.63       48.01      8.92 o
   1   4   4      787.57      819.41     14.69 o
   2   4   4      431.40      418.87     13.13 o
   3   4   4      109.13       95.27     10.08 o
   4   4   4       16.21       14.80      5.95 o
   5   4   4        0.45       42.82     14.60 o
   6   4   4        5.63       -3.00      5.35 o
  -5   5   4        2.73       11.76      5.92 o
  -4   5   4       47.43       41.77      8.92 o
  -3   5   4      122.39      105.75     10.54 o
  -2   5   4      100.65       83.12      8.60 o
  -1   5   4      588.51      598.66     18.33 o
   0   5   4     3737.23     3836.55     44.93 o
   1   5   4      594.71      581.38     13.21 o
   2   5   4      100.15       91.77      7.83 o
   3   5   4      118.66      103.47      9.94 o
   4   5   4       47.23       42.44      9.65 o
   5   5   4        2.72        4.60      8.84 o
   6   5   4        0.77        4.54      4.78 o
  -5   6   4        4.39       10.95      5.76 o
  -4   6   4       12.70       19.22      6.49 o
  -3   6   4      323.91      300.87     17.60 o
  -2   6   4      183.30      180.28     12.49 o
  -1   6   4      936.47      986.71     24.65 o
   0   6   4      645.96      634.11     11.79 o
   1   6   4      932.42     1003.27     17.71 o
   2   6   4      188.16      177.72     10.78 o
   3   6   4      329.38      305.63     14.60 o
   4   6   4       12.70       16.65      6.36 o
   5   6   4        4.12        2.19      4.46 o
   6   6   4        8.55       19.30      6.73 o
  -5   7   4       17.63       17.44      6.00 o
  -4   7   4       13.30       16.54      6.24 o
  -3   7   4       54.86       64.88     10.79 o
  -2   7   4      741.57      733.85     24.82 o
  -1   7   4      566.29      555.19     20.03 o
   0   7   4       28.50       29.74      3.94 o
   1   7   4      568.94      547.01     14.21 o
   2   7   4      758.62      739.60     19.41 o
   3   7   4       56.98       62.60      9.29 o
   4   7   4       11.92        8.32      6.00 o
   5   7   4       18.09       20.60      7.14 o
  -5   8   4        9.49       18.17      5.92 o
  -4   8   4       46.75       52.47     10.22 o
  -3   8   4      119.84      117.35     12.25 o
  -2   8   4      164.15      169.41     13.62 o
  -1   8   4      310.93      285.22     15.41 o
   0   8   4      370.23      376.01     10.53 o
   1   8   4      301.24      285.26     11.37 o
   2   8   4      162.33      146.62     10.61 o
   3   8   4      114.64      105.95     14.68 o
   4   8   4       46.83       68.56     10.26 o
   5   8   4        9.83        7.95      5.43 o
  -5   9   4       11.06        8.84      5.19 o
  -4   9   4       72.64       67.55     12.16 o
  -3   9   4        0.15        1.62      4.46 o
  -2   9   4      531.81      565.57     23.92 o
  -1   9   4      257.12      267.54     10.18 o
   0   9   4        2.69       12.81      8.52 o
   1   9   4      262.17      250.84     11.54 o
   2   9   4      524.13      500.45     17.50 o
   3   9   4        0.14       -3.62      4.61 o
   4   9   4       72.15       73.27     12.12 o
   5   9   4       10.23        9.08      5.03 o
  -5  10   4       12.84       16.95      6.00 o
  -4  10   4        1.97       14.03      5.51 o
  -3  10   4       50.25       38.20      9.81 o
  -2  10   4      249.88      227.40     16.79 o
  -1  10   4      427.35      432.37     11.90 o
   0  10   4       73.21       69.70      6.31 o
   1  10   4      425.32      427.06     14.80 o
   2  10   4      255.63      258.93     28.51 o
   3  10   4       50.97       47.36     13.54 o
   4  10   4        1.55        4.54      4.46 o
   5  10   4       12.49       14.44      5.76 o
  -5  11   4        2.33        4.46      4.54 o
  -4  11   4       23.40       20.92      7.70 o
  -3  11   4       91.70       93.10     12.33 o
  -2  11   4      255.59      253.67     18.00 o
  -1  11   4       54.42       67.87      6.60 o
   0  11   4       26.57       32.02      5.49 o
   1  11   4       57.42       61.19      8.08 o
   2  11   4      258.97      246.91     13.90 o
   3  11   4       90.50       93.21     10.56 o
   4  11   4       22.86       27.01      8.68 o
   5  11   4        2.61       16.06      5.43 o
  -5  12   4        7.05        6.41      4.95 o
  -4  12   4       12.33       18.17      7.46 o
  -3  12   4       23.68       28.55      8.68 o
  -2  12   4       55.66       55.71     11.11 o
  -1  12   4      366.96      370.29     21.09 o
   0  12   4     2350.08     2264.03     30.41 o
   1  12   4      371.75      381.49     17.31 o
   2  12   4       52.34       48.95      8.72 o
   3  12   4       23.16       17.59      6.84 o
   4  12   4       11.77       12.65      6.73 o
   5  12   4        7.20        1.30      3.73 o
  -5  13   4        9.61       13.79      4.95 o
  -4  13   4       63.07       59.36     12.81 o
  -3  13   4        5.87        9.00      5.60 o
  -2  13   4       86.25       97.64     13.22 o
  -1  13   4      352.25      352.94     21.25 o
   0  13   4       21.70       15.36      4.91 o
   1  13   4      345.94      338.50     16.42 o
   2  13   4       85.25       83.10      9.23 o
   3  13   4        6.36        4.20     10.95 o
   4  13   4       62.96       60.66     12.89 o
   5  13   4        9.56       21.98      6.65 o
  -5  14   4        0.17        1.46      4.46 o
  -4  14   4       15.13       24.82      8.35 o
  -3  14   4      215.87      242.32     20.44 o
  -2  14   4       22.77       19.95      8.43 o
  -1  14   4       64.65       66.18     12.57 o
   0  14   4      273.03      288.74     12.65 o
   1  14   4       62.15       62.22      8.37 o
   2  14   4       22.73       23.69      6.54 o
   3  14   4      217.13      255.05     20.27 o
   4  14   4       15.47       22.55      7.54 o
   5  14   4        0.18        2.51      4.22 o
  -4  15   4       18.16        9.65      5.27 o
  -3  15   4        0.28        9.00      6.33 o
  -2  15   4       46.07       50.52     11.43 o
  -1  15   4       71.93       69.58     13.38 o
   0  15   4       36.86       33.61      6.18 o
   1  15   4       73.93       80.64      9.07 o
   2  15   4       46.94       50.09      8.82 o
   3  15   4        0.24        3.57      4.30 o
   4  15   4       19.10       23.36      7.14 o
  -4  16   4        2.98       17.60      6.81 o
  -3  16   4      142.06      189.36     18.90 o
  -2  16   4       24.33       23.84      8.68 o
  -1  16   4       24.14       24.33      9.33 o
   0  16   4      275.38      284.58     13.15 o
   1  16   4       24.03       16.73      8.88 o
   2  16   4       24.11       23.03      6.81 o
   3  16   4      142.08      167.14     17.11 o
   4  16   4        3.00        5.84      5.68 o
  -4  17   4        9.18        9.65      5.60 o
  -3  17   4        0.64       -3.81      3.81 o
  -2  17   4       45.12       51.09     11.68 o
  -1  17   4       40.66       31.55     10.30 o
   0  17   4       41.14       36.82     11.92 o
   1  17   4       41.87       26.56      6.90 o
   2  17   4       44.31       43.94      9.97 o
   3  17   4        0.59        0.16      4.05 o
   4  17   4        8.83        4.30      4.22 o
  -4  18   4        1.95        1.62      4.30 o
  -3  18   4       16.15        9.65      6.65 o
  -2  18   4       11.45        8.11      6.57 o
  -1  18   4        2.76        9.00      6.33 o
   0  18   4        3.90        2.11      8.60 o
   1  18   4        2.93        2.73      4.83 o
   2  18   4       11.71       16.22      6.97 o
   3  18   4       15.89       22.38      6.97 o
   4  18   4        1.89       -0.97      4.14 o
  -3  19   4        2.79        3.89      4.95 o
  -2  19   4       27.46       30.57      9.73 o
  -1  19   4       63.26       55.79     12.81 o
   0  19   4        0.38       -5.68      7.30 o
   1  19   4       63.28       62.15     12.57 o
   2  19   4       26.82       28.71      8.92 o
   3  19   4        2.91        2.43      4.95 o
  -3  20   4        0.10       -2.68      4.46 o
  -2  20   4        1.04        5.92      6.00 o
  -1  20   4       25.48       27.57      9.57 o
   0  20   4        2.18        1.22      7.38 o
   1  20   4       25.34       12.80      9.73 o
   2  20   4        1.30        3.73      5.03 o
   3  20   4        0.10        1.62      5.03 o
  -2  21   4        7.10        3.89      5.51 o
  -1  21   4       24.55       20.03      8.92 o
   0  21   4        0.00        3.41      8.03 o
   2  21   4        7.69       11.92      6.16 o
   3  21   4        0.15        2.51      4.30 o
  -2  22   4        3.84       -4.87      4.87 o
  -1  22   4       16.64       15.65      8.35 o
   0  22   4       78.59       79.23     15.65 o
   2  22   4        3.77        5.60      5.51 o
  -1  23   4       22.52       35.93     10.95 o
   0  23   4        0.47       -6.89      6.89 o
   1   0   5      200.99      185.17     14.23 o
   2   0   5     1479.47     1381.51     18.70 o
   3   0   5      613.62      550.85     14.96 o
   4   0   5      114.04      111.51     14.03 o
   5   0   5        1.06        6.60     19.14 o
   6   0   5        0.03      180.93     11.03 o
  -5   1   5       12.48       27.65     10.95 o
  -4   1   5       37.27       32.60      9.89 o
  -3   1   5      357.66      323.01     11.86 o
  -2   1   5     1919.77     1871.32     22.61 o
   1   1   5      683.04      734.11     26.96 o
   2   1   5     1953.81     1921.70     23.72 o
   3   1   5      354.39      330.40     10.13 o
   4   1   5       35.24       35.10      7.49 o
   5   1   5       12.07       28.63     13.71 o
   6   1   5        5.22      220.34     13.46 o
  -4   2   5       19.72       28.38      6.97 o
  -3   2   5      445.98      420.62     31.26 o
  -2   2   5      367.31      364.61     13.71 o
  -1   2   5      131.67      107.29      7.54 o
   1   2   5      131.80      118.37      6.58 o
   2   2   5      352.62      350.84     12.04 o
   3   2   5      454.05      425.63     21.65 o
   4   2   5       20.35       19.81      6.54 o
   5   2   5        3.43       13.47      6.02 o
  -4   3   5       96.42       95.86     10.62 o
  -3   3   5       31.43       39.98      7.38 o
  -2   3   5       51.28       55.96      6.89 o
  -1   3   5      191.11      200.31     10.30 o
   0   3   5        5.89       13.54      7.62 o
   1   3   5      183.74      193.71      7.99 o
   2   3   5       54.05       49.41      6.35 o
   3   3   5       32.40       30.30      7.28 o
   4   3   5       97.02      120.93     11.19 o
   5   3   5        1.37       20.36     12.81 o
  -4   4   5        0.39        6.89      4.22 o
  -3   4   5      306.70      285.95     15.65 o
  -2   4   5      454.18      441.01     16.54 o
  -1   4   5       57.08       51.42      7.46 o
   0   4   5     4004.55     3942.71     45.17 o
   1   4   5       55.08       50.28      5.08 o
   2   4   5      453.72      456.24     14.10 o
   3   4   5      303.83      290.95     14.52 o
   4   4   5        0.36       -0.29      4.67 o
   5   4   5        4.00       10.62      5.56 o
  -4   5   5       34.37       33.09      8.11 o
  -3   5   5      143.55      134.30     11.92 o
  -2   5   5       25.27       30.01      6.41 o
  -1   5   5     1537.33     1628.92     30.57 o
   0   5   5      302.83      295.52     15.73 o
   1   5   5     1560.54     1664.01     22.21 o
   2   5   5       25.26       24.98      5.67 o
   3   5   5      142.47      132.06     10.93 o
   4   5   5       34.31       37.05      8.19 o
   5   5   5        8.36       47.93     16.22 o
   6   5   5        0.03        0.97      6.08 o
  -5   6   5       20.04       24.41      7.46 o
  -4   6   5       77.32       78.26     10.54 o
  -3   6   5      246.69      266.73     16.30 o
  -2   6   5      283.12      241.51     14.35 o
  -1   6   5      938.47      906.59     24.33 o
   0   6   5     2696.22     2775.08     68.49 o
   1   6   5      955.13      939.38     25.51 o
   2   6   5      284.45      251.04     12.35 o
   3   6   5      250.69      259.44     14.16 o
   4   6   5       77.52       70.79     10.31 o
   5   6   5       19.76       14.50      6.56 o
   6   6   5        8.58        6.97      6.57 o
  -5   7   5        2.76        5.76      4.95 o
  -4   7   5        3.59       -0.73      3.73 o
  -3   7   5      218.83      213.85     15.33 o
  -2   7   5       99.43       96.83     10.95 o
  -1   7   5      396.01      391.78     17.76 o
   0   7   5      299.87      269.66      8.77 o
   1   7   5      392.25      427.98     13.00 o
   2   7   5      105.69      108.76      9.41 o
   3   7   5      219.25      231.79     13.69 o
   4   7   5        4.04       14.47      6.93 o
   5   7   5        3.01        4.38      4.78 o
  -5   8   5        1.52        2.84      4.22 o
  -4   8   5       81.54       82.15     11.03 o
  -3   8   5      114.15      123.35     12.49 o
  -2   8   5      917.15      893.53     28.79 o
  -1   8   5      318.86      318.55     17.19 o
   0   8   5      269.91      240.48      8.75 o
   1   8   5      316.26      303.85     12.03 o
   2   8   5      910.02      915.61     40.14 o
   3   8   5      112.82      120.83     11.02 o
   4   8   5       83.68       84.71     15.65 o
   5   8   5        1.81       23.36      6.49 o
  -5   9   5       15.60       16.54      5.76 o
  -4   9   5        9.26       10.95      5.35 o
  -3   9   5       74.13       71.37     12.33 o
  -2   9   5      194.67      189.12     15.33 o
  -1   9   5      315.10      314.78     11.48 o
   0   9   5       93.83       92.86      6.35 o
   1   9   5      312.93      313.13     15.61 o
   2   9   5      189.05      205.07     14.35 o
   3   9   5       78.21       76.10     10.89 o
   4   9   5        9.61        8.60      5.82 o
   5   9   5       15.46       16.79      6.65 o
  -5  10   5       10.75       11.19      5.11 o
  -4  10   5       64.71       57.25     11.60 o
  -3  10   5       35.31       36.82      9.57 o
  -2  10   5      382.80      408.49     21.82 o
  -1  10   5      971.90      952.98     30.57 o
   0  10   5       28.42       28.17      4.86 o
   1  10   5      975.28      978.19     21.25 o
   2  10   5      394.09      415.81     18.49 o
   3  10   5       35.96       30.07      7.82 o
   4  10   5       63.38       45.85      9.84 o
   5  10   5       10.24       19.71      6.33 o
  -5  11   5       14.16       16.71      5.92 o
  -4  11   5        0.74        7.70      5.60 o
  -3  11   5       77.50       67.07     12.25 o
  -2  11   5       82.77      108.91     13.06 o
  -1  11   5      688.15      637.99     26.60 o
   0  11   5       25.99       23.95      4.85 o
   1  11   5      691.40      689.85     18.90 o
   2  11   5       81.93       89.95      9.43 o
   3  11   5       77.64       85.63     10.34 o
   4  11   5        0.55        3.57      5.03 o
   5  11   5       14.26       24.41      7.54 o
  -5  12   5        4.16       11.43      5.60 o
  -4  12   5        4.79       -0.49      4.22 o
  -3  12   5       59.48       68.37     12.73 o
  -2  12   5       63.78       47.69     10.79 o
  -1  12   5      165.22      167.71     16.14 o
   0  12   5        2.39       12.69      6.37 o
   1  12   5      166.70      148.11     10.25 o
   2  12   5       64.41       62.64      9.29 o
   3  12   5       59.20       69.31     10.62 o
   4  12   5        5.42        1.78      4.62 o
   5  12   5        4.02       13.62      5.43 o
  -5  13   5        7.69       12.41      6.73 o
  -4  13   5       37.75       45.17     10.79 o
  -3  13   5       51.30       42.58     10.79 o
  -2  13   5       86.54      106.24     13.22 o
  -1  13   5       87.02      104.86     14.03 o
   0  13   5      182.18      170.62      9.77 o
   1  13   5       83.69       74.01      8.29 o
   2  13   5       86.42       98.67      9.98 o
   3  13   5       50.56       56.85     10.32 o
   4  13   5       38.16       44.12     10.62 o
   5  13   5        7.99       15.73      5.19 o
  -5  14   5        0.31       -4.05      4.05 o
  -4  14   5       13.46       13.14      6.41 o
  -3  14   5       15.15       20.68      9.00 o
  -2  14   5       54.57       44.77     11.27 o
  -1  14   5      135.69      151.73     15.73 o
   0  14   5       31.98       41.32      6.67 o
   1  14   5      140.86      154.60     13.91 o
   2  14   5       53.97       51.31      9.01 o
   3  14   5       15.81       13.12     12.73 o
   4  14   5       13.21       19.22      6.81 o
   5  14   5        0.28       13.87      5.76 o
  -4  15   5        3.23        7.62      5.11 o
  -3  15   5       56.55       80.69     14.84 o
  -2  15   5       16.35        9.65      7.14 o
  -1  15   5        7.16       -2.92      6.65 o
   0  15   5       87.40       93.91      8.41 o
   1  15   5        7.17        2.78      5.56 o
   2  15   5       16.78       14.25      6.02 o
   3  15   5       58.03       70.39     13.22 o
   4  15   5        3.09       10.06      5.19 o
  -4  16   5       18.39       15.08      6.16 o
  -3  16   5       16.01       23.60      8.84 o
  -2  16   5       83.13       92.94     15.41 o
  -1  16   5      102.15      117.83     14.84 o
   0  16   5       42.50       48.82     12.81 o
   1  16   5      102.21      111.47      9.97 o
   2  16   5       83.64      100.52     13.58 o
   3  16   5       15.38       20.36      7.54 o
   4  16   5       18.21       27.41      8.35 o
  -4  17   5        1.81       -3.89      3.89 o
  -3  17   5       40.15       16.22      8.03 o
  -2  17   5       23.37       35.60     10.30 o
  -1  17   5       41.08       32.93     10.30 o
   0  17   5       36.78       43.63     12.16 o
   1  17   5       41.29       35.51      7.38 o
   2  17   5       23.54       14.37      7.22 o
   3  17   5       40.04       41.12      9.97 o
   4  17   5        1.71       10.70      5.11 o
  -4  18   5        3.46       10.62      5.35 o
  -3  18   5        2.46       19.06      8.11 o
  -2  18   5       57.53       74.20     14.84 o
  -1  18   5       29.94       41.44     11.68 o
   0  18   5        4.36        6.73      8.27 o
   1  18   5       31.80       40.19      7.69 o
   2  18   5       59.69       54.22     10.18 o
   3  18   5        2.60        8.60      4.87 o
   4  18   5        3.52        6.81      4.46 o
  -3  19   5        7.02       10.06      6.08 o
  -2  19   5       14.27       22.38      8.60 o
  -1  19   5        2.16        8.27      7.62 o
   0  19   5        1.09       15.25      9.97 o
   1  19   5        2.43        6.43      5.53 o
   2  19   5       14.33       22.46      7.54 o
   3  19   5        7.23        2.43      4.46 o
  -3  20   5       14.89        7.38      4.54 o
  -2  20   5       58.52       53.04     12.25 o
  -1  20   5       25.44       23.19      9.16 o
   0  20   5       10.85       16.54     10.70 o
   1  20   5       24.63       17.35     12.65 o
   2  20   5       58.96       53.36     10.87 o
   3  20   5       15.12       21.09      6.73 o
  -2  21   5        7.66       17.84      7.54 o
  -1  21   5        8.34       -3.00      5.92 o
   0  21   5        0.97       -1.78      7.38 o
   1  21   5        8.24       -9.08      9.73 o
   2  21   5        7.92        9.41      6.16 o
  -2  22   5        8.33       -3.81      5.19 o
  -1  22   5       70.37       46.31     12.00 o
   0  22   5        9.96       -1.62      8.52 o
   2  22   5        8.24        9.00      6.41 o
  -1  23   5        1.02        3.08      6.49 o
   0  23   5       47.56       46.14     13.71 o
   1   0   6       16.22       19.19      3.76 o
   2   0   6       80.04       83.61      5.18 o
   3   0   6        0.11       -0.36      3.81 o
   4   0   6       30.31       27.45      7.07 o
   5   0   6        2.78        4.64     15.08 o
   6   0   6        7.70      177.52     12.08 o
  -5   1   6        4.81       22.22     11.84 o
  -4   1   6      234.93      208.74     18.08 o
  -3   1   6      559.50      518.06     14.69 o
  -2   1   6       94.81       94.49      5.71 o
   1   1   6      168.71      150.35      7.29 o
   2   1   6       96.26      101.02      4.78 o
   3   1   6      556.64      522.05     17.47 o
   4   1   6      228.66      238.58     13.95 o
   5   1   6        4.61        7.15      7.46 o
   6   1   6        1.03      215.31     13.62 o
  -6   2   6        0.33      184.98      9.81 o
  -3   2   6      597.26      552.60     19.79 o
  -2   2   6      126.23      126.67      8.35 o
  -1   2   6      249.27      247.59     11.03 o
   0   2   6      322.39      272.33     13.54 o
   1   2   6      249.87      244.37     10.99 o
   2   2   6      122.99      109.30      8.17 o
   3   2   6      591.97      537.74     17.75 o
   4   2   6       81.97       76.97     15.73 o
   5   2   6       28.79       25.98     23.11 o
   6   2   6        0.29      150.76     13.06 o
  -6   3   6        2.13      275.89     11.19 o
  -4   3   6        6.33       16.22      5.51 o
  -3   3   6      144.43      123.92     10.62 o
  -2   3   6      137.53      135.11      9.16 o
  -1   3   6      287.22      298.68     13.14 o
   0   3   6      240.45      222.13     13.79 o
   1   3   6      294.45      310.32     12.12 o
   2   3   6      137.15      122.16      8.73 o
   3   3   6      143.18      127.81     10.85 o
   4   3   6        6.02       12.72      6.93 o
   5   3   6        1.80       10.53      7.50 o
  -4   4   6       59.27       59.20     10.22 o
  -3   4   6      114.64      107.86     10.38 o
  -2   4   6      149.43      140.79     10.54 o
  -1   4   6      106.09      111.10     10.06 o
   0   4   6       68.45      100.97     12.41 o
   1   4   6       99.40      104.26      6.72 o
   2   4   6      152.30      141.18      9.57 o
   3   4   6      113.09      114.06     10.35 o
   4   4   6       57.88       68.61     17.56 o
   5   4   6       30.68       36.01     18.49 o
  -4   5   6       13.06       14.84      5.84 o
  -3   5   6      386.29      374.83     18.49 o
  -2   5   6      114.93      130.97     10.54 o
  -1   5   6      641.71      674.57     20.68 o
   0   5   6     1553.37     1587.56     31.63 o
   1   5   6      639.52      670.06     14.95 o
   2   5   6      111.54       98.30      8.73 o
   3   5   6      385.92      385.93     16.31 o
   4   5   6       13.70       14.73      6.79 o
   5   5   6       11.83       42.82     16.54 o
   6   5   6       14.34        4.78      5.60 o
  -4   6   6        4.36       10.46      5.11 o
  -3   6   6       17.43       21.41      6.16 o
  -2   6   6      323.21      319.93     16.46 o
  -1   6   6      560.53      569.79     20.36 o
   0   6   6      100.61      136.80      6.21 o
   1   6   6      548.94      559.18     14.34 o
   2   6   6      318.83      311.14     13.93 o
   3   6   6       16.66       19.88      7.95 o
   4   6   6        4.97        7.63      5.14 o
   5   6   6        2.57       30.74     17.19 o
  -5   7   6        1.46        4.70      5.51 o
  -4   7   6      102.11       84.67     10.87 o
  -3   7   6       53.46       59.44     10.30 o
  -2   7   6      543.18      544.81     21.90 o
  -1   7   6      155.38      155.63     13.62 o
   0   7   6     1108.11     1110.82     16.79 o
   1   7   6      168.01      146.50      8.82 o
   2   7   6      548.43      529.11     17.52 o
   3   7   6       56.31       56.91     13.87 o
   4   7   6      100.08       96.55     13.54 o
   5   7   6        1.28        8.69      5.32 o
  -5   8   6       11.26       18.57      6.81 o
  -4   8   6       52.45       56.36     10.87 o
  -3   8   6      433.08      444.41     22.71 o
  -2   8   6       76.44       69.18     10.87 o
  -1   8   6       72.05       75.26     11.35 o
   0   8   6      342.65      329.12      9.98 o
   1   8   6       73.70       67.92      6.77 o
   2   8   6       76.27       78.60     14.48 o
   3   8   6      433.57      445.96     26.80 o
   4   8   6       53.35       52.33      9.69 o
   5   8   6       11.50       14.44      6.33 o
  -5   9   6        1.87        5.68      4.14 o
  -4   9   6       71.90       92.37     11.84 o
  -3   9   6      239.36      228.94     17.44 o
  -2   9   6      185.38      188.88     15.49 o
  -1   9   6      872.93      846.41     28.30 o
   0   9   6      274.14      245.87      9.47 o
   1   9   6      866.01      844.41     19.56 o
   2   9   6      184.35      197.16     13.09 o
   3   9   6      240.25      241.57     16.95 o
   4   9   6       73.54       67.27     17.68 o
   5   9   6        1.83       14.19      6.16 o
  -5  10   6        4.50        4.22      4.87 o
  -4  10   6       18.83       13.38      6.41 o
  -3  10   6      178.99      194.47     16.54 o
  -2  10   6       91.30       92.78     12.41 o
  -1  10   6      131.59      132.27     15.17 o
   0  10   6      278.06      278.57     10.58 o
   1  10   6      128.80      138.18     16.46 o
   2  10   6       95.69       94.29      9.57 o
   3  10   6      180.63      180.82     13.72 o
   4  10   6       18.85       25.49      7.51 o
   5  10   6        4.68       11.27      5.19 o
  -5  11   6        9.07       10.14      5.60 o
  -4  11   6        6.61       15.08      6.33 o
  -3  11   6       64.47       64.55     12.25 o
  -2  11   6      132.98      122.62     13.95 o
  -1  11   6       16.36       11.76      8.76 o
   0  11   6      348.90      370.92     22.50 o
   1  11   6       18.44       13.47      4.84 o
   2  11   6      135.88      144.67     11.45 o
   3  11   6       62.92       55.34      9.63 o
   4  11   6        6.36       11.63      5.83 o
   5  11   6        9.19       18.33      5.68 o
  -5  12   6        7.38       12.41      5.27 o
  -4  12   6       25.33       25.06      8.43 o
  -3  12   6        5.10        2.27      5.43 o
  -2  12   6      404.98      369.89     22.30 o
  -1  12   6       96.32      103.24     15.25 o
   0  12   6      646.40      608.66     16.31 o
   1  12   6       97.77      108.23     13.75 o
   2  12   6      397.25      380.85     17.15 o
   3  12   6        4.67        1.68      6.20 o
   4  12   6       25.31       14.27      7.06 o
   5  12   6        7.90        7.38      5.51 o
  -5  13   6        2.20        8.60      4.95 o
  -4  13   6        0.05        0.08      4.46 o
  -3  13   6       47.26       38.93     10.38 o
  -2  13   6       17.52       11.68      7.38 o
  -1  13   6      306.29      299.90     20.76 o
   0  13   6       49.75       37.53      5.83 o
   1  13   6      301.46      299.78     14.10 o
   2  13   6       18.58       20.58      6.24 o
   3  13   6       46.60       46.49      9.61 o
   4  13   6        0.01        1.78      4.70 o
   5  13   6        2.15        8.19      4.87 o
  -4  14   6        6.41        3.49      5.35 o
  -3  14   6        7.26       -1.54      5.76 o
  -2  14   6      153.37      148.33     16.06 o
  -1  14   6      121.18      137.30     15.98 o
   0  14   6       67.20       78.59      7.66 o
   1  14   6      119.19      109.72     16.14 o
   2  14   6      153.69      173.97     13.26 o
   3  14   6        7.07        7.44     15.08 o
   4  14   6        6.59        9.73      5.60 o
  -4  15   6        8.75        9.97      5.84 o
  -3  15   6       33.34       34.55     10.06 o
  -2  15   6      142.52      164.87     16.87 o
  -1  15   6       69.61       87.67     14.84 o
   0  15   6       80.86       96.02     16.30 o
   1  15   6       69.78       75.86     11.19 o
   2  15   6      141.10      156.50     19.99 o
   3  15   6       32.98       34.73     10.87 o
   4  15   6        8.65        9.08      5.27 o
  -4  16   6        9.85       12.65      6.08 o
  -3  16   6       20.13       24.25      8.60 o
  -2  16   6       18.90       24.98      8.92 o
  -1  16   6       68.86       68.85     13.79 o
   0  16   6       49.00       43.31     13.38 o
   1  16   6       69.96       72.09      9.52 o
   2  16   6       18.55       26.95      6.81 o
   3  16   6       20.07       16.79      5.76 o
   4  16   6        9.67       13.06      5.27 o
  -4  17   6        2.48       -4.62      4.62 o
  -3  17   6        0.93        6.73      6.33 o
  -2  17   6       74.52       82.88     14.76 o
  -1  17   6       59.76       66.58     13.62 o
   0  17   6        0.56        1.14      8.76 o
   1  17   6       60.29       63.80      9.05 o
   2  17   6       76.72       81.80     11.43 o
   3  17   6        1.00        3.73      4.46 o
   4  17   6        2.56        3.65      4.46 o
  -3  18   6        7.86        2.11      5.43 o
  -2  18   6       31.09       30.90      9.97 o
  -1  18   6       63.00       65.04     14.11 o
   0  18   6        1.86       -7.22      8.19 o
   1  18   6       63.70       54.50      9.12 o
   2  18   6       31.38       26.52     12.85 o
   3  18   6        8.22        4.46      4.38 o
   4  18   6        0.55       12.89      4.54 o
  -3  19   6        3.22       16.54      6.00 o
  -2  19   6       47.50       50.85     12.73 o
  -1  19   6       86.07      101.70     17.44 o
   0  19   6       53.96       72.91     15.49 o
   1  19   6       86.82       92.94     18.81 o
   2  19   6       48.66       32.93     24.90 o
   3  19   6        3.25        5.35      5.76 o
  -3  20   6        1.33        4.87      6.08 o
  -1  20   6       16.41       15.41      8.43 o
   0  20   6       38.65       31.55     12.00 o
   1  20   6       16.62        0.32      9.73 o
   2  20   6        3.83        4.22      5.76 o
   3  20   6        1.24       -4.14      4.14 o
  -2  21   6       29.35       36.01     10.30 o
  -1  21   6       16.70       15.73      8.68 o
   0  21   6       25.24       22.87     11.11 o
   1  21   6       16.46       -1.05     11.11 o
   2  21   6       28.38       32.20      8.68 o
  -2  22   6       13.06       21.09      7.62 o
  -1  22   6        3.60       -5.60      6.08 o
   0  22   6       22.59        6.73      9.25 o
   1  22   6        3.74       -9.65      9.65 o
  -1  23   6       21.63       17.84      9.16 o
   0  23   6       28.45        2.03      7.14 o
   1   0   7     2014.79     2083.63     34.22 o
   2   0   7        0.21        1.88      1.80 o
   3   0   7      262.05      252.81     13.58 o
   4   0   7       12.01        5.31      5.93 o
   5   0   7        9.49       30.01     13.30 o
   6   0   7        2.86      129.19      9.49 o
  -6   1   7        9.34      182.47     11.03 o
  -5   1   7        8.13       41.68     13.30 o
  -4   1   7       40.39       48.09     11.43 o
  -3   1   7      876.58      833.17     18.34 o
  -2   1   7      375.40      366.56     16.62 o
  -1   1   7     1239.25     1293.17     16.78 o
   0   1   7     4201.21     4127.04     42.50 o
   1   1   7     1221.40     1311.35     18.83 o
   2   1   7      371.77      365.11     12.77 o
   3   1   7      862.11      822.84     22.07 o
   4   1   7       38.60       33.81      8.76 o
   5   1   7        8.29       18.37      8.15 o
   6   1   7        9.64      206.80     14.11 o
  -6   2   7        1.13      221.40      9.97 o
  -5   2   7        4.78       24.09     11.03 o
  -3   2   7       77.16       85.48      8.43 o
  -2   2   7      116.64      123.92      8.43 o
  -1   2   7      999.86     1043.07     21.25 o
   0   2   7       54.82       91.15     12.41 o
   1   2   7     1013.04     1056.00     17.45 o
   2   2   7      120.50      119.09      8.57 o
   3   2   7       73.88       83.90     17.07 o
   4   2   7      243.45      225.73     18.04 o
   5   2   7        4.91       11.42     12.61 o
  -6   3   7        1.23      192.36      8.68 o
  -3   3   7      165.65      153.19     11.19 o
  -2   3   7      316.78      291.79     13.30 o
  -1   3   7      183.26      193.74     11.92 o
   0   3   7     4510.53     4533.42     49.55 o
   1   3   7      191.06      176.77     11.76 o
   2   3   7      319.22      302.86     12.66 o
   3   3   7      167.57      146.96     11.50 o
   4   3   7      197.83      200.53     18.49 o
   5   3   7        0.22       25.55     15.08 o
  -4   4   7        1.97        9.25      4.70 o
  -3   4   7      138.47      140.30     11.35 o
  -2   4   7       34.13       41.85      7.22 o
  -1   4   7       77.67       88.72      9.97 o
   0   4   7      869.67      896.61     24.33 o
   1   4   7       82.29       86.85      6.35 o
   2   4   7       36.40       40.08     13.26 o
   3   4   7      138.88      135.98     11.10 o
   4   4   7        1.82        2.77      9.00 o
   5   4   7       45.03       51.73     16.14 o
  -6   5   7        2.58      204.04      9.08 o
  -4   5   7        5.53        7.46      5.35 o
  -3   5   7       10.56       15.90      5.68 o
  -2   5   7      383.39      363.15     16.87 o
  -1   5   7      405.43      426.90     18.17 o
   0   5   7      754.59      796.94     24.41 o
   1   5   7      393.28      415.69     17.56 o
   2   5   7      375.81      386.65     15.18 o
   3   5   7       10.58       14.77      6.52 o
   4   5   7        5.46       11.33      6.61 o
   5   5   7        0.29        3.51      5.27 o
  -4   6   7       19.34       25.95      7.14 o
  -3   6   7      211.46      223.34     15.49 o
  -2   6   7      203.86      199.66     14.19 o
  -1   6   7      487.15      516.27     20.03 o
   0   6   7      159.40      197.79      7.28 o
   1   6   7      485.51      481.97     14.10 o
   2   6   7      201.97      200.28     17.60 o
   3   6   7      209.61      212.06     13.52 o
   4   6   7       20.05       22.84     11.48 o
   5   6   7        1.19        5.86      4.96 o
  -4   7   7       13.70       21.73      6.89 o
  -3   7   7      366.18      361.94     19.87 o
  -2   7   7      194.07      187.58     14.35 o
  -1   7   7       27.62       38.12      9.25 o
   0   7   7      318.17      291.67     12.16 o
   1   7   7       29.44       31.64      5.53 o
   2   7   7      193.02      163.53     11.68 o
   3   7   7      366.85      350.63     28.51 o
   4   7   7       14.07       11.50     11.52 o
   5   7   7       18.04       13.28      7.17 o
  -5   8   7        0.75        3.73      5.60 o
  -4   8   7      108.33      101.70     12.25 o
  -3   8   7       20.22       24.98      7.62 o
  -2   8   7      445.32      468.99     21.90 o
  -1   8   7      237.49      229.18     16.87 o
   0   8   7        7.53       13.21      2.96 o
   1   8   7      233.54      208.38     10.76 o
   2   8   7      449.93      444.23     17.42 o
   3   8   7       19.96       11.33      6.12 o
   4   8   7      107.09      123.50     12.39 o
   5   8   7        0.67        3.30      4.69 o
  -5   9   7        0.20        1.87      4.38 o
  -4   9   7       19.65        8.27      6.00 o
  -3   9   7       19.22       17.35      7.14 o
  -2   9   7       12.76        8.92      6.73 o
  -1   9   7      136.97      124.73     14.76 o
   0   9   7     1242.81     1116.74     18.62 o
   1   9   7      141.55      129.47      9.89 o
   2   9   7       13.52       15.29      6.49 o
   3   9   7       18.28       25.43      7.35 o
   4   9   7       19.69       17.47      6.89 o
   5   9   7        0.19        2.92      4.14 o
  -5  10   7        2.79        5.51      5.60 o
  -4  10   7       14.06       18.98      6.89 o
  -3  10   7       78.99       76.07     13.06 o
  -2  10   7      108.27      108.67     13.38 o
  -1  10   7        1.58        3.24      8.60 o
   0  10   7      144.78      151.50      8.43 o
   1  10   7        0.91        1.79     10.54 o
   2  10   7      105.75      109.43     10.49 o
   3  10   7       80.62       70.60     10.95 o
   4  10   7       14.78       28.59     22.71 o
   5  10   7        2.85        7.87      5.19 o
  -5  11   7        3.29       11.60      5.27 o
  -4  11   7        5.04        8.35      5.35 o
  -3  11   7       18.45       23.92      8.43 o
  -2  11   7      232.04      216.37     17.60 o
  -1  11   7      388.55      379.37     22.38 o
   0  11   7       32.13       27.10      4.89 o
   1  11   7      377.67      373.52     14.82 o
   2  11   7      227.05      230.25     13.82 o
   3  11   7       17.99       30.60      7.97 o
   4  11   7        5.56        2.63      5.10 o
   5  11   7        3.36       14.35      5.76 o
  -5  12   7        1.37        6.97      4.70 o
  -4  12   7        0.27        4.38      5.35 o
  -3  12   7      109.79      137.78     14.92 o
  -2  12   7      112.23      136.32     15.08 o
  -1  12   7      223.89      199.82     17.76 o
   0  12   7        1.37        1.75      4.74 o
   1  12   7      220.32      218.66     12.14 o
   2  12   7      110.75      105.48     10.45 o
   3  12   7      108.45      130.99     14.76 o
   4  12   7        0.30       -0.11     11.15 o
   5  12   7        1.24        8.84      4.46 o
  -5  13   7        2.67        8.52      5.19 o
  -4  13   7       48.57       43.06     10.70 o
  -3  13   7       46.57       59.12     12.57 o
  -2  13   7      256.21      269.81     20.27 o
  -1  13   7      287.31      288.06     20.11 o
   0  13   7      114.25      115.40     17.11 o
   1  13   7      290.66      299.91     14.02 o
   2  13   7      253.87      265.90     15.22 o
   3  13   7       46.10       59.00     10.26 o
   4  13   7       48.53       41.77     10.54 o
   5  13   7        2.84        6.49      4.46 o
  -4  14   7        3.12       -1.70      4.70 o
  -3  14   7       30.41       27.57      8.68 o
  -2  14   7       43.36       49.31     12.08 o
  -1  14   7      164.85      134.46     16.22 o
   0  14   7      153.78      146.79     18.17 o
   1  14   7      163.92      171.65     11.47 o
   2  14   7       42.03       44.63      8.44 o
   3  14   7       29.53       21.16     15.33 o
   4  14   7        2.87        7.46      5.51 o
  -4  15   7       18.29       16.30      7.30 o
  -3  15   7       12.17        7.95      6.65 o
  -2  15   7      208.46      202.34     18.57 o
  -1  15   7      242.14      255.94     21.49 o
   0  15   7        2.43       -8.92      8.92 o
   1  15   7      240.36      240.52     20.40 o
   2  15   7      207.29      227.78     25.55 o
   3  15   7       12.17       14.30     19.54 o
   4  15   7       18.65       28.79      8.84 o
  -4  16   7        8.46       11.11      6.08 o
  -3  16   7        3.77       12.33      6.57 o
  -2  16   7        3.38        0.00      5.51 o
  -1  16   7       48.16       28.87     10.87 o
   0  16   7        7.55        2.51     10.06 o
   1  16   7       47.60       36.51      7.36 o
   2  16   7        3.09        3.92      4.07 o
   3  16   7        3.69       -2.00     17.44 o
   4  16   7        8.72       21.25      6.81 o
  -4  17   7        4.28       -4.30      4.30 o
  -3  17   7        4.92        6.65      6.00 o
  -2  17   7       74.45       78.42     15.08 o
  -1  17   7      108.10       83.69     15.41 o
   0  17   7       32.05       30.01     12.16 o
   1  17   7      107.86      137.08     11.37 o
   2  17   7       72.45       83.06     10.00 o
   3  17   7        4.97        1.70      5.60 o
   4  17   7        3.96       11.84      5.43 o
  -3  18   7        2.17        4.95      5.19 o
  -2  18   7       17.55       15.33      8.84 o
  -1  18   7        8.12        9.97      8.76 o
   0  18   7       26.85       18.81     11.60 o
   1  18   7        8.05        0.41     11.84 o
   2  18   7       17.88        9.18     13.83 o
   3  18   7        2.07       12.25      6.00 o
  -3  19   7        1.47        5.68      4.78 o
  -2  19   7       33.18       34.95     10.14 o
  -1  19   7       20.15       28.95     11.03 o
   0  19   7        8.78       11.35     11.03 o
   1  19   7       20.09       29.44     14.52 o
   2  19   7       33.79       33.82      8.01 o
   3  19   7        1.50        7.62      4.78 o
  -3  20   7       14.81       14.44      8.11 o
  -2  20   7        4.55       15.00      7.62 o
  -1  20   7       57.34       69.66     14.92 o
   0  20   7        6.88       -0.41      8.52 o
   1  20   7       57.52       57.98     16.38 o
   2  20   7        4.57        8.19      5.76 o
   3  20   7       14.70       20.84      6.65 o
  -2  21   7       19.03       18.41      7.95 o
  -1  21   7       23.36       13.71      8.19 o
   0  21   7        7.09       -6.73      9.16 o
   1  21   7       22.79       14.52     12.65 o
  -2  22   7        3.98        2.60      5.51 o
  -1  22   7        0.56        7.46      7.54 o
   0  22   7        5.80       -7.38      7.79 o
   1  22   7        0.73        6.00      9.57 o
  -1  23   7       13.03        3.08      5.84 o
   0  23   7        2.26       -6.89      6.89 o
   0   0   8     4275.09     4346.33     43.79 o
   1   0   8      268.71      264.70     15.17 o
   2   0   8       89.42       90.11      4.87 o
   3   0   8      161.50      153.36     11.56 o
   4   0   8       46.77       29.12      7.75 o
   5   0   8        9.19       17.84     10.95 o
  -6   1   8        1.11      224.72     11.60 o
  -5   1   8       48.23       82.07     17.84 o
  -4   1   8       62.19       73.64     15.49 o
  -3   1   8       17.83       19.80      4.62 o
  -2   1   8       46.21       47.28      5.51 o
  -1   1   8     1297.40     1375.98     41.97 o
   0   1   8      118.17      123.44      8.88 o
   1   1   8     1269.23     1334.28     19.79 o
   2   1   8       45.95       39.34      6.56 o
   3   1   8       18.41       17.22      6.41 o
   4   1   8       63.99       59.10      9.66 o
   5   1   8       48.94       50.62     18.49 o
   6   1   8        1.10      181.09     12.08 o
  -5   2   8       18.13       30.41     14.68 o
  -3   2   8      170.98      148.81     10.54 o
  -2   2   8      326.08      304.52     12.73 o
  -1   2   8       20.65       17.03      6.00 o
   0   2   8     1507.52     1480.34     27.90 o
   1   2   8       20.08       12.14      4.30 o
   2   2   8      326.14      299.76     12.50 o
   3   2   8      177.39      178.32     12.73 o
   4   2   8       22.36       31.31      7.83 o
   5   2   8       18.86       21.03     16.06 o
  -6   3   8        0.15      233.48     10.14 o
  -3   3   8       46.45       46.55      7.79 o
  -2   3   8      809.02      767.83     21.17 o
  -1   3   8     1259.78     1277.28     26.11 o
   0   3   8        3.06        4.70      8.11 o
   1   3   8     1270.21     1282.29     25.95 o
   2   3   8      810.50      796.95     19.83 o
   3   3   8       45.58       43.59      8.12 o
   4   3   8      155.66      173.68     13.28 o
   5   3   8       37.57       29.34      8.50 o
  -3   4   8      105.91       88.96      9.33 o
  -2   4   8      783.56      772.70     22.87 o
  -1   4   8      647.24      687.38     21.00 o
   0   4   8       14.94       13.71      9.08 o
   1   4   8      654.51      710.91     15.80 o
   2   4   8      780.75      795.95     19.79 o
   3   4   8      105.37       96.49     10.00 o
   4   4   8       21.86       21.57      7.01 o
   5   4   8       16.13       26.91     11.15 o
  -4   5   8        9.41        0.32      4.14 o
  -3   5   8       76.43       72.66      9.33 o
  -2   5   8      335.25      333.07     16.38 o
  -1   5   8     2166.81     2143.00     38.03 o
   0   5   8      138.60      146.71      6.48 o
   1   5   8     2156.12     2159.39     27.40 o
   2   5   8      330.79      313.52     14.31 o
   3   5   8       75.76       79.92     10.75 o
   4   5   8       10.97        5.83      5.44 o
   5   5   8        1.51       20.76     15.49 o
  -4   6   8       33.60       29.68      7.95 o
  -3   6   8       81.49       67.23      9.16 o
  -2   6   8      812.63      800.35     25.87 o
  -1   6   8      261.70      271.92     16.54 o
   0   6   8      128.81      125.75      6.15 o
   1   6   8      253.60      255.15     11.20 o
   2   6   8      813.77      804.68     21.44 o
   3   6   8       82.87       87.25     11.20 o
   4   6   8       33.80       29.30      9.08 o
   5   6   8       16.04       23.02      7.56 o
  -4   7   8       41.18       51.25      9.97 o
  -3   7   8        7.06       16.62      6.24 o
  -2   7   8      212.91      236.16     16.06 o
  -1   7   8     1080.51     1033.26     29.76 o
   0   7   8      250.60      249.70      8.74 o
   1   7   8     1088.65     1078.11     21.26 o
   2   7   8      212.44      212.17     13.18 o
   3   7   8        7.71       13.73      6.30 o
   4   7   8       42.11       40.07      9.69 o
   5   7   8       18.41       19.05      7.03 o
  -4   8   8       23.25       19.06      7.22 o
  -3   8   8      110.51      103.72     11.92 o
  -2   8   8       95.26       84.50     12.49 o
  -1   8   8       21.43       18.41      9.25 o
   0   8   8      590.50      560.53     13.21 o
   1   8   8       22.46       22.06      5.25 o
   2   8   8       96.19       97.16      9.78 o
   3   8   8      107.71      119.38     11.78 o
   4   8   8       22.81       24.78      7.41 o
   5   8   8        3.93       16.69      6.74 o
  -4   9   8       22.63       14.11      6.81 o
  -3   9   8      178.04      168.60     15.08 o
  -2   9   8       42.91       32.93      9.08 o
  -1   9   8       80.36       80.53     13.62 o
   0   9   8      423.39      408.69     11.92 o
   1   9   8       87.70       75.04      7.76 o
   2   9   8       39.44       29.76      7.00 o
   3   9   8      176.59      186.09     14.05 o
   4   9   8       22.26       23.06      7.07 o
   5   9   8        7.31       10.38      6.16 o
  -5  10   8        0.06        4.14      5.35 o
  -4  10   8       33.12       38.03      9.57 o
  -3  10   8       44.22       65.85     12.16 o
  -2  10   8       10.85        7.62      7.22 o
  -1  10   8      484.84      475.96     24.49 o
   0  10   8      448.88      400.70     18.69 o
   1  10   8      484.46      488.46     24.21 o
   2  10   8       10.14       12.32      4.97 o
   3  10   8       46.02       55.24      9.56 o
   4  10   8       33.48       28.19      8.75 o
   5  10   8        0.07        8.92      5.11 o
  -5  11   8        0.85        0.49      4.87 o
  -4  11   8        4.41        4.30      4.46 o
  -3  11   8      172.59      187.90     17.27 o
  -2  11   8      317.02      293.09     20.19 o
  -1  11   8       94.78       90.42     14.60 o
   0  11   8      403.35      410.85     13.02 o
   1  11   8       95.11       91.73      8.54 o
   2  11   8      317.22      323.84     16.02 o
   3  11   8      173.65      200.36     15.33 o
   4  11   8        4.17        4.80      5.96 o
   5  11   8        0.87        5.76      3.97 o
  -5  12   8        5.88        7.62      4.87 o
  -4  12   8        3.87        5.76      4.95 o
  -3  12   8        0.53        6.24      5.51 o
  -2  12   8      153.71      175.58     16.87 o
  -1  12   8      301.64      312.95     21.33 o
   0  12   8      128.63      117.67     17.11 o
   1  12   8      291.76      293.98     13.77 o
   2  12   8      155.13      169.85     12.65 o
   3  12   8        0.64        0.76      4.69 o
   4  12   8        3.90        7.68      5.06 o
   5  12   8        5.79       19.30      6.73 o
  -5  13   8        2.26        7.54      5.19 o
  -4  13   8        2.43       -3.97      3.97 o
  -3  13   8       23.52       22.22      8.43 o
  -2  13   8       84.43      101.86     13.79 o
  -1  13   8      102.89      112.89     16.62 o
   0  13   8      106.01      102.10     17.11 o
   1  13   8      104.81      104.52      9.36 o
   2  13   8       86.63       79.83      9.71 o
   3  13   8       22.57       32.29      8.25 o
   4  13   8        2.44        2.60     31.63 o
  -4  14   8        8.82       15.00      6.33 o
  -3  14   8        5.56        5.68      6.65 o
  -2  14   8      141.40      149.22     16.46 o
  -1  14   8       41.45       45.41     12.25 o
   0  14   8       24.92       27.82     12.89 o
   1  14   8       41.68       42.12      7.37 o
   2  14   8      137.21      137.81     11.77 o
   3  14   8        5.65        5.65      4.58 o
   4  14   8        8.96       12.98      6.24 o
  -4  15   8        0.33       -3.97      4.14 o
  -3  15   8       16.77       24.41      8.43 o
  -2  15   8       12.97       12.08      9.08 o
  -1  15   8       36.00       41.04     12.00 o
   0  15   8        5.09       17.76     11.52 o
   1  15   8       37.76       44.52     10.26 o
   2  15   8       12.42       10.05      6.05 o
   3  15   8       16.59       11.32     14.84 o
   4  15   8        0.41       14.35      5.84 o
  -4  16   8        4.20        1.54      5.11 o
  -3  16   8        9.32       11.52      7.22 o
  -2  16   8       78.76       92.78     15.81 o
  -1  16   8       68.52       68.53     14.52 o
   0  16   8       14.55       19.87     11.76 o
   1  16   8       66.90       77.35      8.62 o
   2  16   8       78.98       77.98      9.41 o
   3  16   8        9.65       11.25     13.99 o
   4  16   8        4.26       10.22      5.68 o
  -4  17   8        3.49        1.38      5.27 o
  -3  17   8       10.16        6.81      6.57 o
  -2  17   8       17.55       21.25      9.41 o
  -1  17   8       90.32       80.85     15.57 o
   0  17   8      152.16      142.81     20.92 o
   1  17   8       88.84       86.37     18.57 o
   2  17   8       17.84       15.58      6.16 o
   3  17   8       10.31       13.38      6.08 o
   4  17   8        3.63        8.35      4.70 o
  -3  18   8        4.06       19.79      7.79 o
  -2  18   8        2.33        0.81      6.16 o
  -1  18   8       24.39       20.03     10.70 o
   0  18   8        1.06       -8.52      8.52 o
   1  18   8       22.88       20.27     14.84 o
   2  18   8        2.48       -2.77     11.76 o
   3  18   8        3.98       14.68      5.84 o
  -3  19   8       35.24       44.52     11.35 o
  -2  19   8        1.88        2.84      6.73 o
  -1  19   8        3.41        8.27      8.11 o
   0  19   8      112.92      122.05     20.03 o
   1  19   8        3.26        7.14     13.38 o
   2  19   8        2.04        2.29     14.39 o
   3  19   8       35.10       34.87      8.19 o
  -3  20   8        3.48        5.35      5.03 o
  -2  20   8       17.26       18.98      8.52 o
  -1  20   8        8.55       -2.68      7.79 o
   0  20   8        8.87       -1.54      9.41 o
   1  20   8        9.56        7.79     12.08 o
   2  20   8       16.84      -13.22     13.22 o
   3  20   8        3.58        5.27      4.70 o
  -2  21   8       21.24       42.50     11.60 o
  -1  21   8       13.58       22.95      9.16 o
   0  21   8       21.48        3.73      8.52 o
   1  21   8       14.17       17.44     13.06 o
  -1  22   8       13.02        6.57      8.19 o
   1  22   8       12.69      -10.06     10.06 o
   0  23   8        0.25       -6.41      6.41 o
   1   0   9      487.91      522.18     12.85 o
   2   0   9       19.28       26.66      3.49 o
   3   0   9       46.74       45.40      8.20 o
   4   0   9      195.20      152.85     12.58 o
   5   0   9        7.93       20.84     12.08 o
   6   0   9       16.65      193.82     12.57 o
  -5   1   9       61.98      105.10     19.87 o
  -4   1   9        0.88       -3.16      9.65 o
  -3   1   9       71.44       69.99     13.87 o
  -2   1   9      143.23      133.26     14.11 o
  -1   1   9      237.80      251.74      9.66 o
   0   1   9     1271.70     1368.58     48.94 o
   1   1   9      231.91      218.72     15.41 o
   2   1   9      140.09      138.25     10.02 o
   3   1   9       68.60       68.52     10.42 o
   4   1   9        1.05        2.12      5.98 o
   5   1   9       62.60       77.61     19.30 o
  -5   2   9        4.27       44.77     14.92 o
  -4   2   9      108.17      122.54     18.98 o
  -3   2   9       14.30        8.84      3.97 o
  -2   2   9      117.28      112.64      8.92 o
  -1   2   9      776.38      774.24     15.26 o
   0   2   9      351.81      366.50     10.55 o
   1   2   9      783.95      775.69     16.22 o
   2   2   9      116.69      106.89      9.27 o
   3   2   9       14.14       12.08      6.65 o
   4   2   9      112.02      107.10     12.47 o
   5   2   9        4.53       -1.83      6.39 o
  -5   3   9       10.59       51.50     14.92 o
  -3   3   9       24.26       28.47      6.41 o
  -2   3   9      310.87      295.60     14.11 o
  -1   3   9      579.42      567.92     19.22 o
   0   3   9      770.74      903.28     18.41 o
   1   3   9      569.49      555.93     14.34 o
   2   3   9      311.97      294.46     15.29 o
   3   3   9       25.13       24.89      7.16 o
   4   3   9       26.70       36.22     12.12 o
   5   3   9       11.19       49.79     17.35 o
  -3   4   9      122.40      109.24     10.14 o
  -2   4   9      520.70      503.70     18.98 o
  -1   4   9      431.31      402.08     17.60 o
   0   4   9       21.92       37.30      3.52 o
   1   4   9      420.48      404.39     12.67 o
   2   4   9      513.27      515.91     17.21 o
   3   4   9      123.57      121.13     11.12 o
   4   4   9       65.67       70.09     10.69 o
   5   4   9       18.01       17.41      7.19 o
  -3   5   9       79.70       81.34      9.49 o
  -2   5   9      610.10      618.53     22.38 o
  -1   5   9       52.81       47.12      9.73 o
   0   5   9       45.16       70.30      5.14 o
   1   5   9       54.19       42.50      6.23 o
   2   5   9      605.64      601.77     18.96 o
   3   5   9       80.46       85.73     10.62 o
   4   5   9       72.70       70.11     11.96 o
   5   5   9        9.40       46.55     17.68 o
  -4   6   9       58.71       72.18     11.84 o
  -3   6   9        4.95       15.08      5.68 o
  -2   6   9      258.15      246.86     15.90 o
  -1   6   9     1765.50     1776.76     37.55 o
   0   6   9       46.22       55.32      7.46 o
   1   6   9     1761.66     1776.68     26.52 o
   2   6   9      266.55      261.27     14.10 o
   3   6   9        5.33        7.41      5.63 o
   4   6   9       60.38       67.68     26.76 o
   5   6   9       19.02       27.96     11.11 o
  -4   7   9       22.23       25.87      7.54 o
  -3   7   9       11.71       16.54      6.16 o
  -2   7   9      165.33      186.12     15.49 o
  -1   7   9       42.45       49.87     10.95 o
   0   7   9      761.24      787.94     15.00 o
   1   7   9       41.12       42.01     10.38 o
   2   7   9      163.40      171.74     11.89 o
   3   7   9       13.29        1.49      5.57 o
   4   7   9       22.57       25.19      8.11 o
   5   7   9        0.93       14.09      6.13 o
  -4   8   9       55.25       60.58     11.27 o
  -3   8   9      190.97      191.88     15.49 o
  -2   8   9      460.59      447.25     22.06 o
  -1   8   9      321.33      314.25     19.95 o
   0   8   9     1437.21     1377.72     20.56 o
   1   8   9      318.45      313.78     13.26 o
   2   8   9      469.99      483.15     18.21 o
   3   8   9      192.99      206.00     14.73 o
   4   8   9       52.92       57.13     10.15 o
   5   8   9       12.20       38.44     20.92 o
  -4   9   9       37.97       45.41      9.81 o
  -3   9   9       82.12       73.47     12.41 o
  -2   9   9      186.06      185.71     16.62 o
  -1   9   9       14.48       19.87     10.46 o
   0   9   9       16.80       24.08      4.25 o
   1   9   9       14.61       20.40      8.43 o
   2   9   9      187.06      202.74     12.97 o
   3   9   9       81.89       79.46     11.50 o
   4   9   9       38.11       44.42      9.85 o
   5   9   9        4.23        9.83     14.96 o
  -4  10   9        6.49       10.46      6.00 o
  -3  10   9      165.76      170.30     16.14 o
  -2  10   9       22.22       20.92      8.43 o
  -1  10   9      465.00      453.33     24.65 o
   0  10   9      295.67      311.47     11.25 o
   1  10   9      470.87      459.08     16.28 o
   2  10   9       21.33       32.69      7.30 o
   3  10   9      165.04      182.87     14.34 o
   4  10   9        6.69        8.44      9.49 o
   5  10   9        2.46       13.30      5.60 o
  -5  11   9        6.65       -0.32      4.95 o
  -4  11   9       21.44       10.38      5.92 o
  -3  11   9       14.75       26.03      8.27 o
  -2  11   9      219.65      215.48     18.25 o
  -1  11   9       74.32       80.69     14.52 o
   0  11   9      392.01      342.39     24.73 o
   1  11   9       77.14       83.63      8.44 o
   2  11   9      219.42      232.33     14.39 o
   3  11   9       14.82       11.51      5.70 o
   4  11   9       22.15       20.43     13.02 o
   5  11   9        6.43       14.44      5.76 o
  -5  12   9        3.05        1.54      5.19 o
  -4  12   9        6.02       10.54      5.92 o
  -3  12   9       30.65       41.04     10.54 o
  -2  12   9       11.09       12.33      7.87 o
  -1  12   9      109.45      101.05     15.73 o
   0  12   9      373.26      398.11     25.87 o
   1  12   9      109.41       93.52      9.03 o
   2  12   9       11.11        4.31      5.08 o
   3  12   9       32.08       32.93      9.16 o
   4  12   9        5.82        1.06      4.75 o
   5  12   9        3.08       16.06      5.60 o
  -4  13   9        3.96        4.62      4.62 o
  -3  13   9       23.79       21.57      7.95 o
  -2  13   9       21.04       17.92      9.00 o
  -1  13   9      127.85      122.13     16.46 o
   0  13   9      156.90      143.70     19.38 o
   1  13   9      128.11      131.47     10.04 o
   2  13   9       23.55       25.69      7.30 o
   3  13   9       23.46       31.74      8.89 o
   4  13   9        3.96        8.68      5.43 o
  -4  14   9       20.65       25.46      8.19 o
  -3  14   9        6.04        8.43      6.41 o
  -2  14   9       12.54       13.30      7.87 o
  -1  14   9       37.63       53.04     12.89 o
   0  14   9        0.01        3.41     11.52 o
   1  14   9       37.33       39.34      7.39 o
   2  14   9       13.05       13.18      5.60 o
   3  14   9        6.02        1.42     18.17 o
   4  14   9       21.02       21.33      6.81 o
  -4  15   9        0.41       -4.14      4.14 o
  -3  15   9        8.34        5.92      6.16 o
  -2  15   9       18.13       12.49      9.41 o
  -1  15   9        3.75        1.78      8.27 o
   0  15   9      108.77      120.59     19.46 o
   1  15   9        3.78        7.75      4.91 o
   2  15   9       18.15       20.91     13.79 o
   3  15   9        8.33       13.74      5.58 o
   4  15   9        0.39        2.27      4.54 o
  -4  16   9        0.37       -2.27      4.38 o
  -3  16   9        0.25       -3.00      5.76 o
  -2  16   9       30.70       37.63     11.76 o
  -1  16   9      109.93      115.08     18.08 o
   0  16   9       86.10      105.75     18.49 o
   1  16   9      109.91      116.54     21.49 o
   2  16   9       30.09       34.85      7.66 o
   3  16   9        0.36       -6.61     22.06 o
   4  16   9        0.48        2.03      4.14 o
  -4  17   9       11.37       17.76      7.14 o
  -3  17   9        6.63        0.41      5.03 o
  -2  17   9        4.23        1.87      6.89 o
  -1  17   9       68.77       67.15     15.08 o
   0  17   9       73.55       85.15     17.27 o
   1  17   9       69.09       75.26     18.90 o
   2  17   9        4.22        1.09     22.46 o
   3  17   9        6.99       -2.03     24.17 o
   4  17   9       11.93       22.79      6.73 o
  -3  18   9       40.31       45.17     11.68 o
  -2  18   9        3.90       11.03      7.38 o
  -1  18   9       11.91        7.95      8.68 o
   0  18   9      118.82      151.41     19.79 o
   1  18   9       12.44       22.06     15.65 o
   2  18   9        4.29        6.87      5.44 o
   3  18   9       41.34       57.66     11.60 o
  -3  19   9        1.07       16.71      6.89 o
  -2  19   9        2.44        0.00      5.68 o
  -1  19   9       25.61       24.65     11.43 o
   0  19   9       22.47       29.92     12.65 o
   1  19   9       24.80       -0.65     12.49 o
   2  19   9        2.35      -13.06     13.06 o
   3  19   9        1.18       10.46      5.51 o
  -2  20   9        5.73        7.79      6.73 o
  -1  20   9        1.25        3.49      7.62 o
   0  20   9       16.20        5.68     10.46 o
   1  20   9        1.49      -10.87     10.87 o
   2  20   9        5.59      -12.00     12.00 o
  -2  21   9       11.02        9.89      7.38 o
  -1  21   9        2.69       -5.92      5.92 o
   0  21   9       13.08       14.35     10.62 o
   1  21   9        2.53       -9.33      9.33 o
   2  21   9       10.62      -11.52     11.52 o
  -1  22   9       17.62        3.65      7.46 o
   0  22   9       52.46       35.28     12.73 o
   1  22   9       17.89       -9.16      9.16 o
   0   0  10      955.02      962.22     23.11 o
   1   0  10      881.63      907.67     20.31 o
   2   0  10      719.76      680.97     27.98 o
   3   0  10        0.95       -0.21      5.66 o
   4   0  10       59.28       77.45     17.35 o
   5   0  10       36.18       61.96     18.49 o
  -5   1  10       51.11      112.00     20.68 o
  -4   1  10        0.86       13.06     12.00 o
  -3   1  10       79.92       72.01     14.35 o
  -2   1  10       66.60       66.14      6.29 o
  -1   1  10      194.41      203.90     10.34 o
   0   1  10     1026.95     1081.25     17.31 o
   1   1  10      189.79      194.07     16.62 o
   2   1  10       64.20       75.20     13.95 o
   3   1  10       80.62       78.68     10.25 o
   4   1  10        0.92        4.23      8.72 o
   5   1  10       50.04       59.61     17.68 o
  -5   2  10        1.45       22.87     12.16 o
  -4   2  10       35.66       50.04     14.52 o
  -2   2  10      359.38      328.49     11.57 o
  -1   2  10     1013.33     1009.05     17.91 o
   0   2  10       10.17        5.80      5.10 o
   1   2  10      989.44      975.41     18.91 o
   2   2  10      347.06      326.97     14.32 o
   3   2  10       40.49       24.99      7.29 o
   4   2  10       34.44       33.74      8.64 o
   5   2  10        1.48       32.03     16.71 o
  -5   3  10       12.27       36.82     14.92 o
  -3   3  10       37.41       37.87      7.22 o
  -2   3  10      306.19      286.27     14.60 o
  -1   3  10      542.61      512.43     16.62 o
   0   3  10        8.80       -2.90      4.37 o
   1   3  10      545.49      524.98     14.68 o
   2   3  10      303.63      290.99     14.08 o
   3   3  10       35.80       27.03      7.55 o
   4   3  10       12.64       19.21      7.34 o
   5   3  10       12.79        8.87      6.84 o
  -5   4  10       17.54       50.93     13.95 o
  -3   4  10      296.38      305.66     16.22 o
  -2   4  10      298.90      302.09     15.81 o
  -1   4  10      178.32      172.98     15.57 o
   0   4  10        5.88        6.95      6.12 o
   1   4  10      187.55      169.66      9.70 o
   2   4  10      298.96      274.84     14.25 o
   3   4  10      296.02      284.09     15.60 o
   4   4  10      107.75      100.14     12.83 o
   5   4  10       17.25       30.84      8.60 o
  -3   5  10       72.20       68.37     10.22 o
  -2   5  10      205.30      203.07     13.95 o
  -1   5  10      279.49      259.51     17.03 o
   0   5  10        0.15        3.28      2.46 o
   1   5  10      275.56      260.86     12.77 o
   2   5  10      203.63      194.72     12.18 o
   3   5  10       72.55       67.62     10.34 o
   4   5  10       69.53       68.79     11.09 o
   5   5  10        7.69        3.09      7.54 o
  -3   6  10        4.27        6.65      4.95 o
  -2   6  10       63.27       72.50     10.79 o
  -1   6  10      225.99      252.78     18.00 o
   0   6  10      232.40      236.96      8.98 o
   1   6  10      227.40      238.56     12.29 o
   2   6  10       63.58       69.14      9.43 o
   3   6  10        3.57       -1.84      4.84 o
   4   6  10       10.41       13.69      7.21 o
   5   6  10       14.50       45.41     19.87 o
  -4   7  10       28.94       37.63      8.60 o
  -3   7  10        1.11       -2.35      3.81 o
  -2   7  10       59.68       61.15     10.70 o
  -1   7  10      287.57      301.03     19.63 o
   0   7  10        6.24       17.60     13.22 o
   1   7  10      295.38      277.70     22.95 o
   2   7  10       64.77       79.10      9.18 o
   3   7  10        0.99        2.32      5.63 o
   4   7  10       27.80       32.92      8.40 o
   5   7  10       13.69       41.44     21.09 o
  -4   8  10       11.08       12.08      6.33 o
  -3   8  10        0.84       -2.43      3.73 o
  -2   8  10       81.07       76.56     12.16 o
  -1   8  10        7.69       19.71     10.38 o
   0   8  10      431.09      433.62     12.10 o
   1   8  10        8.10        3.78      4.05 o
   2   8  10       79.57       85.93      9.21 o
   3   8  10        0.65        0.16      6.53 o
   4   8  10       11.47       12.49      6.57 o
   5   8  10        1.83        4.12      6.45 o
  -4   9  10        0.17       -0.81      4.62 o
  -3   9  10       30.80       30.49      8.76 o
  -2   9  10      182.44      172.66     15.65 o
  -1   9  10       24.78       27.33     11.19 o
   0   9  10      113.91      117.02     18.49 o
   1   9  10       25.02       33.42      6.79 o
   2   9  10      183.24      171.11     12.12 o
   3   9  10       29.46       33.10      8.29 o
   4   9  10        0.22        4.86      5.90 o
   5   9  10        3.50        2.39      7.99 o
  -4  10  10       24.08       32.52      8.60 o
  -3  10  10       48.03       64.96     12.33 o
  -2  10  10      208.98      235.91     18.81 o
  -1  10  10      413.79      415.95     23.92 o
   0  10  10        4.53       12.65     12.08 o
   1  10  10      423.52      434.18     27.98 o
   2  10  10      206.69      236.28     14.39 o
   3  10  10       47.70       61.59     10.47 o
   4  10  10       24.07       25.16      8.25 o
   5  10  10        2.57        3.81      5.03 o
  -4  11  10        0.94        6.08      5.27 o
  -3  11  10      151.64      140.30     15.08 o
  -2  11  10       37.91       50.36     11.92 o
  -1  11  10       14.38       19.87     10.46 o
   0  11  10      845.66      832.38     34.22 o
   1  11  10       14.12       10.43      4.44 o
   2  11  10       36.20       37.54      9.65 o
   3  11  10      153.03      139.31     26.96 o
   4  11  10        1.09       -1.81     21.13 o
   5  11  10        3.84        8.43      5.76 o
  -4  12  10       26.96       29.20      9.00 o
  -3  12  10        0.21        7.62      6.33 o
  -2  12  10       65.25       86.21     14.84 o
  -1  12  10      473.09      453.50     26.11 o
   0  12  10      421.56      397.05     26.52 o
   1  12  10      463.91      477.05     17.19 o
   2  12  10       65.79       79.35      9.54 o
   3  12  10        0.45        7.43      5.19 o
   4  12  10       27.11       40.33      9.30 o
   5  12  10        6.38        7.22      4.38 o
  -4  13  10       36.82       48.98     11.27 o
  -3  13  10       14.39       13.62      6.73 o
  -2  13  10        2.73       -1.62      6.41 o
  -1  13  10       43.04       56.93     13.79 o
   0  13  10      168.82      148.33     20.11 o
   1  13  10       42.52       46.28      7.78 o
   2  13  10        2.88        8.88      5.57 o
   3  13  10       14.84       22.73      7.78 o
   4  13  10       36.72       30.75     18.98 o
  -4  14  10        7.56        8.68      5.60 o
  -3  14  10      103.10      105.83     14.27 o
  -2  14  10       84.97       78.91     14.44 o
  -1  14  10       95.46       92.69     16.14 o
   0  14  10      311.14      350.83     26.19 o
   1  14  10       97.13      111.01     15.53 o
   2  14  10       84.69      105.33     10.71 o
   3  14  10      103.33       97.09     11.85 o
   4  14  10        8.05       14.11      5.35 o
  -4  15  10        4.57        1.22      4.95 o
  -3  15  10        0.95       -4.30      5.27 o
  -2  15  10       18.12       14.11      8.76 o
  -1  15  10       85.26       72.26     15.25 o
   0  15  10       29.50       22.95     13.22 o
   1  15  10       84.83       84.67     20.76 o
   2  15  10       17.80       23.89      6.83 o
   3  15  10        0.94       -4.88      9.85 o
   4  15  10        4.35       10.87      5.03 o
  -4  16  10        0.74        1.05      4.38 o
  -3  16  10       26.73       32.11     10.06 o
  -2  16  10        3.26        0.08      7.79 o
  -1  16  10        3.58        8.27      9.73 o
   0  16  10       35.67       34.22     14.11 o
   1  16  10        3.93       -0.73     14.19 o
   2  16  10        3.58       -2.20      5.73 o
   3  16  10       25.75       11.05     14.88 o
   4  16  10        0.62       11.76      4.78 o
  -3  17  10       21.09       18.41      8.43 o
  -2  17  10        8.69       16.95      8.68 o
  -1  17  10       19.25       26.03     12.16 o
   0  17  10       82.52       95.69     19.14 o
   1  17  10       19.57       14.52     16.62 o
   2  17  10        8.64       10.50      7.50 o
   3  17  10       21.62       15.42      6.42 o
  -3  18  10        1.17       -4.78      4.78 o
  -2  18  10       29.41       34.14     10.30 o
  -1  18  10       39.19       40.79     12.81 o
   0  18  10      113.64      113.46     20.68 o
   1  18  10       37.80       13.95     15.17 o
   2  18  10       29.29       14.44     17.68 o
   3  18  10        1.28        6.08      4.62 o
  -3  19  10       11.18       14.44      7.06 o
  -2  19  10        6.12       -1.14      5.76 o
  -1  19  10        9.44       13.14      9.65 o
   0  19  10       82.78       89.45     18.81 o
   1  19  10        9.46        5.43     13.38 o
   2  19  10        6.17      -12.33     12.33 o
   3  19  10       11.11       11.76      5.19 o
  -2  20  10        9.80       -1.54      5.03 o
  -1  20  10       17.68        0.00      7.70 o
   0  20  10        1.89       -8.76      8.76 o
   1  20  10       17.74        6.65     13.46 o
  -2  21  10        0.72       -4.22      4.22 o
  -1  21  10       19.89       18.33      9.41 o
   0  21  10       47.88       51.90     14.52 o
   1  21  10       19.79      -11.43     11.43 o
  -1  22  10        7.02       -0.57      6.57 o
   1  22  10        6.81       -9.73      9.73 o
   1   0  11        4.18        5.57      9.49 o
   2   0  11       84.48      100.97     16.30 o
   3   0  11       10.59       20.19     11.92 o
   4   0  11        1.39       26.11     14.27 o
   5   0  11        1.25       37.71     16.87 o
  -5   1  11        9.71       50.04     17.52 o
  -4   1  11       78.30      109.16     19.14 o
  -3   1  11       37.65       25.71     12.08 o
  -2   1  11      541.10      538.65     15.73 o
  -1   1  11      858.51      838.06     16.96 o
   0   1  11      164.11      145.18     10.21 o
   1   1  11      860.77      831.50     16.01 o
   2   1  11      550.34      532.40     27.41 o
   3   1  11       36.61       26.90      7.74 o
   4   1  11       79.31       75.55     11.28 o
   5   1  11        9.21       64.96     17.44 o
  -5   2  11       12.42       49.96     16.38 o
  -4   2  11        9.22       12.33     11.35 o
  -3   2  11      166.40      166.33     18.57 o
  -2   2  11      443.31      443.86     13.67 o
  -1   2  11      356.74      371.92     12.98 o
   0   2  11      647.14      613.57     14.71 o
   1   2  11      351.05      375.24     22.71 o
   2   2  11      439.70      442.90     16.66 o
   3   2  11      164.61      159.27     12.70 o
   4   2  11        9.14        4.69      8.64 o
   5   2  11       12.64       40.14     16.38 o
  -5   3  11       19.08       92.05     17.60 o
  -4   3  11       46.46       59.93     15.49 o
  -2   3  11      448.34      441.17     17.84 o
  -1   3  11      554.31      568.18     15.26 o
   0   3  11        7.86        8.11      5.79 o
   1   3  11      554.28      584.68     25.59 o
   2   3  11      441.31      450.92     20.11 o
   3   3  11       99.14      108.60     11.44 o
   4   3  11       45.87       57.43     10.57 o
   5   3  11       19.39       49.63     17.76 o
  -5   4  11        1.74       18.41      9.73 o
  -3   4  11      158.06      159.84     12.41 o
  -2   4  11      227.03      241.18     14.76 o
  -1   4  11       35.39       48.50     10.70 o
   0   4  11     1644.17     1560.78     21.14 o
   1   4  11       34.17       40.36      9.12 o
   2   4  11      225.17      221.98     24.61 o
   3   4  11      158.01      173.55     13.61 o
   4   4  11       23.09       27.83     11.76 o
   5   4  11        1.71        3.35     12.94 o
  -5   5  11       10.98       41.44     11.35 o
  -3   5  11      240.90      238.59     15.25 o
  -2   5  11       18.24       22.63      7.62 o
  -1   5  11      575.11      593.88     24.41 o
   0   5  11      157.08      169.10     28.02 o
   1   5  11      569.53      573.59     16.53 o
   2   5  11       20.75       28.49      7.13 o
   3   5  11      237.49      210.68     26.48 o
   4   5  11       16.11       43.79     18.33 o
   5   5  11       10.81       10.33      7.02 o
  -3   6  11       12.58       20.36      6.65 o
  -2   6  11        5.04        4.78      5.92 o
  -1   6  11      313.33      337.93     21.49 o
   0   6  11      942.06      933.59     13.01 o
   1   6  11      316.72      324.96     13.99 o
   2   6  11        5.66        7.77      5.32 o
   3   6  11       11.75       14.83      7.91 o
   4   6  11       19.29       13.59      7.00 o
   5   6  11        0.09        4.71      6.44 o
  -3   7  11        2.11        6.49      4.70 o
  -2   7  11       69.96       66.99     11.52 o
  -1   7  11      167.85      188.31     19.79 o
   0   7  11      343.96      339.82     11.00 o
   1   7  11      167.37      163.54     10.46 o
   2   7  11       70.62       73.80      8.77 o
   3   7  11        1.83        4.81      5.03 o
   4   7  11        6.08       -0.19     11.19 o
   5   7  11        7.43       22.46     19.30 o
  -4   8  11       12.70       12.00      6.00 o
  -3   8  11       39.21       31.79      9.00 o
  -2   8  11       65.13       78.10     12.57 o
  -1   8  11      500.61      500.21     25.22 o
   0   8  11       17.40       45.33     15.65 o
   1   8  11      487.89      468.91     16.28 o
   2   8  11       64.08       64.30     11.64 o
   3   8  11       39.58       33.08      8.94 o
   4   8  11       13.03       22.22      8.14 o
   5   8  11       16.50       11.28      6.04 o
  -4   9  11        3.81        4.78      5.11 o
  -3   9  11        0.65        2.68      5.03 o
  -2   9  11       63.50       74.53     12.98 o
  -1   9  11       65.93       91.64     14.60 o
   0   9  11        1.06       14.44     14.60 o
   1   9  11       66.70       82.87      8.03 o
   2   9  11       63.04       70.57     10.08 o
   3   9  11        0.66        4.29      7.99 o
   4   9  11        3.73        6.63     13.62 o
   5   9  11        6.52       -0.18     15.08 o
  -4  10  11        1.47       -4.30      4.30 o
  -3  10  11        9.42       14.19      6.41 o
  -2  10  11       23.15       22.30      8.68 o
  -1  10  11      597.16      583.58     27.90 o
   0  10  11       33.50       47.12     15.65 o
   1  10  11      603.09      609.02     18.64 o
   2  10  11       21.04       24.65      7.34 o
   3  10  11       10.31       21.74      6.92 o
   4  10  11        1.72        7.52      5.90 o
   5  10  11        2.79        2.96     22.79 o
  -4  11  11        6.90        7.30      6.08 o
  -3  11  11       46.32       55.96     11.60 o
  -2  11  11       53.85       48.33     11.76 o
  -1  11  11      328.57      329.42     22.71 o
   0  11  11      374.49      314.90     25.14 o
   1  11  11      320.98      333.37     14.58 o
   2  11  11       55.30       61.37      9.85 o
   3  11  11       47.45       42.32      8.70 o
   4  11  11        7.38       13.21      7.79 o
   5  11  11       10.11       23.60      6.73 o
  -4  12  11       19.05       15.41      6.08 o
  -3  12  11       34.46       31.71      9.73 o
  -2  12  11      157.22      153.76     16.79 o
  -1  12  11       62.13       59.36     14.27 o
   0  12  11      165.75      158.79     21.33 o
   1  12  11       64.00       72.10      7.92 o
   2  12  11      158.53      158.65     12.68 o
   3  12  11       32.71       35.74      8.34 o
   4  12  11       18.68       19.01      9.49 o
  -4  13  11       17.28       12.08      6.41 o
  -3  13  11       71.31       66.50     13.95 o
  -2  13  11      129.85      145.00     16.62 o
  -1  13  11      143.19      170.87     18.81 o
   0  13  11      121.13      140.38     20.11 o
   1  13  11      141.83      158.76     11.04 o
   2  13  11      128.06      127.61     11.54 o
   3  13  11       69.01       62.39     11.12 o
   4  13  11       16.73       13.78     15.12 o
  -4  14  11       19.49       16.30      6.81 o
  -3  14  11        3.29        0.97      5.68 o
  -2  14  11       14.60       14.27      8.76 o
  -1  14  11       31.05       47.69     13.30 o
   0  14  11       94.46       83.94     18.41 o
   1  14  11       31.30       55.23     19.06 o
   2  14  11       14.40       17.18     12.81 o
   3  14  11        3.35        2.65     15.69 o
   4  14  11       19.17      -21.90     21.90 o
  -4  15  11       10.36       15.08      6.89 o
  -3  15  11       63.59       65.45     13.62 o
  -2  15  11       16.92       22.14      9.57 o
  -1  15  11       40.41       54.42     13.95 o
   0  15  11      159.71      163.17     20.68 o
   1  15  11       40.63       33.09     17.68 o
   2  15  11       16.43       25.33      7.99 o
   3  15  11       64.54       77.39     18.49 o
   4  15  11       10.64       20.44      6.57 o
  -4  16  11        7.32        6.24      5.51 o
  -3  16  11        1.41       -5.03      5.03 o
  -2  16  11       10.42       15.33      8.76 o
  -1  16  11       16.69        7.46     10.30 o
   0  16  11        0.09       -8.43     11.76 o
   1  16  11       17.69        4.70     15.08 o
   2  16  11       10.31       14.50      7.95 o
   3  16  11        1.40      -20.36     20.36 o
   4  16  11        7.10        8.19      5.11 o
  -3  17  11       10.38        6.57      5.76 o
  -2  17  11       17.52        3.16      6.97 o
  -1  17  11       45.32       46.47     14.19 o
   0  17  11       64.31       77.77     18.57 o
   1  17  11       43.98       33.82     17.60 o
   2  17  11       16.86       21.41     20.03 o
   3  17  11        9.60       -6.85     26.60 o
  -3  18  11        4.32       20.27      7.22 o
  -2  18  11       10.05       -2.35      6.08 o
  -1  18  11       25.69       27.90     12.49 o
   0  18  11        0.02        9.89     12.57 o
   1  18  11       24.71       47.44     18.90 o
   2  18  11        9.50      -16.46     16.46 o
   3  18  11        4.17       15.00      6.57 o
  -3  19  11        1.57       -0.65      5.51 o
  -2  19  11       13.36       17.44      7.95 o
  -1  19  11       23.26       21.09     10.87 o
   0  19  11        4.95       12.98     12.08 o
   1  19  11       22.95       18.81     15.41 o
   2  19  11       13.42      -14.19     14.19 o
   3  19  11        1.57        5.35      5.11 o
  -2  20  11       29.95       20.03      8.11 o
  -1  20  11       18.26       -4.62      7.87 o
   0  20  11       20.78       22.06     12.33 o
   1  20  11       18.59       16.46     13.62 o
   2  20  11       29.47        7.62     16.54 o
  -2  21  11        9.66        5.92      5.19 o
  -1  21  11       16.02       26.44     10.14 o
   0  21  11       37.71       37.79     14.44 o
   1  21  11       16.47        0.81     12.65 o
  -1  22  11        9.93       -6.08      6.08 o
   0  22  11        1.34       -6.89      6.89 o
   0   0  12        4.20        5.03      9.89 o
   1   0  12      200.78      216.03     13.99 o
   2   0  12       33.67       30.98     13.95 o
   3   0  12       12.82       22.63     13.46 o
   4   0  12        0.02       16.46     13.95 o
   5   0  12        0.01       12.33     13.14 o
  -5   1  12        0.98       27.74     13.87 o
  -4   1  12        6.24       24.41     13.79 o
  -3   1  12       20.65       34.22     13.46 o
  -2   1  12      261.24      237.78     21.57 o
  -1   1  12        0.69        0.80     11.23 o
   0   1  12      126.87      118.94     10.56 o
   1   1  12        0.69       -3.56      5.96 o
   2   1  12      263.93      261.46     23.27 o
   3   1  12       20.77       18.49     11.76 o
   4   1  12        6.55       11.76     13.46 o
   5   1  12        0.98       22.46     15.00 o
  -5   2  12       13.21       53.52     15.73 o
  -4   2  12       38.07       44.36     15.00 o
  -3   2  12      108.08       98.86     17.03 o
  -2   2  12       34.75       33.18      6.00 o
  -1   2  12      357.23      348.57     13.33 o
   0   2  12      178.22      199.26     11.73 o
   1   2  12      352.31      356.67     23.84 o
   2   2  12       38.15       40.80      7.98 o
   3   2  12      107.67      112.43     11.61 o
   4   2  12       37.61       39.72      9.79 o
   5   2  12       13.22       46.79     17.35 o
  -5   3  12        0.58       43.47     14.19 o
  -4   3  12        3.15        9.49     11.76 o
  -3   3  12      502.10      512.78     28.30 o
  -2   3  12       38.60       42.43      8.07 o
  -1   3  12      236.27      251.23     12.61 o
   0   3  12     1489.67     1453.89     21.84 o
   1   3  12      239.52      220.26     22.87 o
   2   3  12       38.80       38.05      7.89 o
   3   3  12      500.47      503.27     20.12 o
   4   3  12        3.22        2.81      6.22 o
   5   3  12        0.55       18.25     13.87 o
  -5   4  12       10.07       86.13     14.92 o
  -4   4  12       32.03       43.31     14.76 o
  -2   4  12      487.81      449.28     19.30 o
  -1   4  12      819.80      827.96     26.44 o
   0   4  12      168.60      175.40     11.12 o
   1   4  12      819.27      800.50     18.81 o
   2   4  12      478.11      464.79     23.32 o
   3   4  12       16.43       13.05      7.62 o
   4   4  12       32.78       40.14      9.62 o
   5   4  12       10.11       15.99     13.54 o
  -5   5  12        0.52       41.93      9.65 o
  -3   5  12       48.78       58.15      9.81 o
  -2   5  12        2.47        6.81      6.00 o
  -1   5  12      285.94      282.79     19.54 o
   0   5  12     2836.81     2816.84     45.13 o
   1   5  12      284.96      281.24     13.00 o
   2   5  12        1.96        2.48      5.27 o
   3   5  12       50.62       54.71     10.26 o
   4   5  12       13.23       14.00      8.15 o
   5   5  12        0.52       10.95     17.44 o
  -3   6  12       26.05       33.17      8.11 o
  -2   6  12       75.98       71.20     11.76 o
  -1   6  12      437.52      436.22     22.79 o
   0   6  12       88.62       78.04     10.99 o
   1   6  12      438.60      424.28     26.11 o
   2   6  12       79.27       74.66      9.00 o
   3   6  12       26.04       27.30      7.82 o
   4   6  12       21.92       23.21      8.92 o
   5   6  12       11.17        8.76     18.17 o
  -3   7  12       83.16      105.59     11.92 o
  -2   7  12      157.04      164.55     15.00 o
  -1   7  12      419.03      423.90     23.76 o
   0   7  12     1400.03     1372.25     40.79 o
   1   7  12      419.82      444.58     15.96 o
   2   7  12      160.68      191.80     12.84 o
   3   7  12       83.23       95.99     12.52 o
   4   7  12       17.31       20.01     11.31 o
   5   7  12        0.91       -6.49      6.49 o
  -3   8  12       28.82       25.71      8.19 o
  -2   8  12       40.20       38.93     10.70 o
  -1   8  12       54.63       45.50     12.73 o
   0   8  12       81.03       88.80     18.41 o
   1   8  12       53.13       50.85      8.47 o
   2   8  12       39.42       39.58      8.13 o
   3   8  12       29.64       40.42      9.08 o
   4   8  12        2.63        3.85     11.35 o
   5   8  12        4.73       -5.10     15.77 o
  -4   9  12       20.20       17.68      6.97 o
  -3   9  12        7.92        8.19      5.84 o
  -2   9  12      316.37      333.96     21.09 o
  -1   9  12      377.44      378.97     23.52 o
   0   9  12      144.88      141.60     20.44 o
   1   9  12      378.54      391.21     15.18 o
   2   9  12      312.30      293.76     15.92 o
   3   9  12        8.02        2.32      4.88 o
   4   9  12       20.62       28.01      9.16 o
   5   9  12       13.58        5.88      7.38 o
  -4  10  12       21.14       23.19      8.03 o
  -3  10  12       11.03        7.22      6.49 o
  -2  10  12      163.21      152.54     16.30 o
  -1  10  12      223.27      258.70     21.00 o
   0  10  12      372.53      350.67     26.19 o
   1  10  12      226.47      242.34     12.72 o
   2  10  12      162.92      161.07     12.66 o
   3  10  12       10.87       16.87      6.02 o
   4  10  12       21.68       25.38     11.03 o
   5  10  12        6.30       -5.67     22.63 o
  -4  11  12       33.90       21.49      8.03 o
  -3  11  12        2.61        0.97      5.43 o
  -2  11  12      108.71      110.29     16.22 o
  -1  11  12       41.08       36.49     12.81 o
   0  11  12       56.66       45.09     15.65 o
   1  11  12       45.50       44.99      7.47 o
   2  11  12      111.17      132.69     11.82 o
   3  11  12        3.01       15.81      6.70 o
   4  11  12       33.66       28.59     15.94 o
  -4  12  12       11.35       13.95      7.30 o
  -3  12  12       20.67       26.28      8.60 o
  -2  12  12       17.02       13.71      8.60 o
  -1  12  12       61.87       54.74     14.19 o
   0  12  12       11.85       17.11     14.27 o
   1  12  12       62.01       68.40      9.17 o
   2  12  12       17.52       19.98      6.46 o
   3  12  12       20.16       20.14      7.20 o
   4  12  12       10.69        5.11     12.25 o
  -4  13  12        4.30       -1.87      5.03 o
  -3  13  12       22.46       30.65     10.30 o
  -2  13  12       21.05       28.06      9.65 o
  -1  13  12       55.34       46.96     13.30 o
   0  13  12       85.26       82.31     18.33 o
   1  13  12       53.89       51.09     19.87 o
   2  13  12       20.19       18.62      6.47 o
   3  13  12       21.93       23.36      7.77 o
   4  13  12        4.06       18.98      6.81 o
  -4  14  12        2.49        1.22      4.87 o
  -3  14  12        7.80       12.16      7.87 o
  -2  14  12        5.71       15.41      8.76 o
  -1  14  12       49.35       53.61     14.27 o
   0  14  12       29.75       25.55     14.35 o
   1  14  12       49.90       42.33     19.54 o
   2  14  12        5.83        5.29      5.82 o
   3  14  12        8.53       -0.72     12.89 o
   4  14  12        2.59       -5.38     30.01 o
  -4  15  12        7.85        5.60      5.68 o
  -3  15  12        1.20        9.33      5.68 o
  -2  15  12        1.21        1.87      6.89 o
  -1  15  12        6.41       12.16     10.38 o
   0  15  12        2.05       10.70     12.98 o
   1  15  12        6.77       -2.51     15.98 o
   2  15  12        1.35        4.31     14.56 o
   3  15  12        1.35        1.09     25.06 o
  -3  16  12       23.27       11.27      7.46 o
  -2  16  12       48.15       19.63      9.49 o
  -1  16  12       21.37       26.76     11.43 o
   0  16  12        6.18       -2.84     12.08 o
   1  16  12       21.46       14.44     17.60 o
   2  16  12       48.27       49.47     22.71 o
   3  16  12       22.66       24.40     18.61 o
  -3  17  12        4.68        4.62      5.27 o
  -2  17  12       27.13       38.44     11.52 o
  -1  17  12       96.70      101.62     19.30 o
   0  17  12       71.10       96.42     19.63 o
   1  17  12       95.36       92.37     22.06 o
   2  17  12       27.04       -9.49     18.57 o
   3  17  12        4.75       -4.46     24.61 o
  -3  18  12        3.81        4.62      6.16 o
  -2  18  12       12.15       22.55     10.70 o
  -1  18  12       12.89       11.52     10.54 o
   0  18  12        1.10      -10.70     10.70 o
   1  18  12       12.68        0.57     15.98 o
   2  18  12       12.08       -3.89     17.76 o
   3  18  12        3.93       -2.93     23.68 o
  -2  19  12       39.74       50.69     12.65 o
  -1  19  12       28.74       24.57     12.00 o
   0  19  12       13.62       -3.89     12.57 o
   1  19  12       30.19       39.58     17.11 o
   2  19  12       40.00        7.06     17.84 o
  -2  20  12        2.05        2.11      5.68 o
  -1  20  12       38.09       39.82     12.49 o
   0  20  12        8.99       18.49     12.41 o
   1  20  12       38.09       33.49     16.79 o
   2  20  12        2.53      -13.62     13.62 o
  -1  21  12       19.79        7.70      8.27 o
   1  21  12       19.77      -12.08     12.08 o
   1   0  13      324.25      304.46     13.41 o
   2   0  13        8.48       12.65     12.57 o
   3   0  13        0.43        7.54     12.98 o
   4   0  13       17.93       20.60     16.38 o
   5   0  13       16.58       66.26     17.19 o
  -5   1  13        5.63       24.65     12.57 o
  -4   1  13       26.79       44.85     17.27 o
  -3   1  13       84.45       74.77     17.60 o
  -2   1  13        2.41        8.35     12.81 o
  -1   1  13      144.30      148.31     13.66 o
   0   1  13        1.89        3.93      7.89 o
   1   1  13      139.50      123.35     17.68 o
   2   1  13        2.42        9.49     13.38 o
   3   1  13       84.25       88.72     17.92 o
   4   1  13       26.35       32.11     16.22 o
   5   1  13        5.60       20.27     14.27 o
  -5   2  13        0.80       17.76     10.38 o
  -4   2  13       22.83        9.89     12.98 o
  -3   2  13       54.53       64.47     15.41 o
  -2   2  13       80.23       69.99     15.17 o
  -1   2  13      158.22      158.65     11.35 o
   0   2  13      316.81      313.97     20.48 o
   1   2  13      160.83      158.14     21.33 o
   2   2  13       79.25       76.56     17.60 o
   3   2  13       54.48       60.43     10.10 o
   4   2  13       23.21       32.11     16.30 o
   5   2  13        0.84       20.68     14.84 o
  -5   3  13        4.07       73.31     14.35 o
  -4   3  13       37.16       43.22     16.54 o
  -3   3  13       11.83       19.95     12.57 o
  -2   3  13      436.34      432.35     19.79 o
  -1   3  13      193.64      219.95     15.00 o
   0   3  13      249.92      270.65     13.77 o
   1   3  13      197.93      199.26     23.27 o
   2   3  13      437.54      450.37     17.66 o
   3   3  13       12.83       20.48      7.98 o
   4   3  13       36.44       47.73     16.83 o
   5   3  13        4.19       29.11     17.52 o
  -4   4  13        0.77       -9.49      9.49 o
  -3   4  13      159.21      150.11     18.33 o
  -2   4  13      166.37      166.48     10.85 o
  -1   4  13       60.44       67.73      9.61 o
   0   4  13     2054.63     1988.94     26.50 o
   1   4  13       60.36       59.20     18.49 o
   2   4  13      166.40      162.93     29.88 o
   3   4  13      157.94      182.81     16.26 o
   4   4  13        0.73        0.45      6.87 o
   5   4  13        5.05       25.79     16.46 o
  -4   5  13       41.56       56.93     16.62 o
  -2   5  13       41.41       47.85      9.73 o
  -1   5  13      947.14      907.68     20.78 o
   0   5  13       10.77       18.46      7.06 o
   1   5  13      950.18      965.14     21.89 o
   2   5  13       45.64       49.85      8.68 o
   3   5  13       55.91       52.04     10.03 o
   4   5  13       41.78       56.70     16.18 o
   5   5  13        5.67       28.30     19.06 o
  -3   6  13      183.31      188.88     14.92 o
  -2   6  13       36.04       31.63      9.16 o
  -1   6  13      112.38      117.67     16.30 o
   0   6  13     1110.66     1081.68     37.55 o
   1   6  13      114.62      107.25      9.63 o
   2   6  13       37.40       39.87      8.51 o
   3   6  13      185.39      180.16     14.42 o
   4   6  13       11.01       22.01      8.72 o
   5   6  13        2.51       -2.82     10.75 o
  -3   7  13       40.45       36.74      8.84 o
  -2   7  13       24.12       25.38      8.92 o
  -1   7  13       83.00       80.77     14.60 o
   0   7  13      283.11      247.67     24.98 o
   1   7  13       81.77       76.16      8.27 o
   2   7  13       24.35       20.17      9.16 o
   3   7  13       41.22       47.91     12.12 o
   4   7  13        7.88       11.92      7.45 o
  -3   8  13       17.49       26.11      8.35 o
  -2   8  13       78.91       78.10     13.46 o
  -1   8  13      169.56      181.25     18.65 o
   0   8  13        0.06        6.57     14.03 o
   1   8  13      176.69      174.26     10.86 o
   2   8  13       80.42       96.17     11.35 o
   3   8  13       17.75       15.88      7.22 o
   4   8  13        5.17       -2.92      6.04 o
   5   8  13       14.15        0.24     20.36 o
  -3   9  13       15.88       14.03      7.14 o
  -2   9  13       71.34       72.42     13.46 o
  -1   9  13      234.03      211.50     21.17 o
   0   9  13      486.31      429.01     28.55 o
   1   9  13      235.30      243.81     12.61 o
   2   9  13       73.71       86.42     10.20 o
   3   9  13       15.13       10.88      7.22 o
   4   9  13        1.75       11.06      9.57 o
   5   9  13        1.70       -4.70      4.70 o
  -3  10  13        7.93       -2.03      6.00 o
  -2  10  13      262.15      267.38     20.76 o
  -1  10  13       92.68       99.51     16.38 o
   0  10  13        0.34       12.98     14.52 o
   1  10  13       89.43       97.44      8.80 o
   2  10  13      266.00      283.79     16.07 o
   3  10  13        8.13        6.32      9.53 o
   4  10  13       41.58       44.81     10.99 o
   5  10  13        2.32       -2.84      5.03 o
  -4  11  13       10.44       21.65      7.79 o
  -3  11  13       73.50       74.53     13.71 o
  -2  11  13       50.14       62.20     13.14 o
  -1  11  13       81.12      101.13     16.79 o
   0  11  13       20.24       23.84     14.35 o
   1  11  13       81.09       77.77     21.41 o
   2  11  13       49.32       63.66      9.91 o
   3  11  13       74.13       66.41     11.15 o
   4  11  13        9.98        8.99     18.94 o
  -4  12  13       30.17       75.02     14.27 o
  -3  12  13       22.45       16.06      8.35 o
  -2  12  13        7.14       24.00      9.73 o
  -1  12  13       86.43       95.21     16.87 o
   0  12  13       66.67       54.90     16.95 o
   1  12  13       85.59       70.31     21.25 o
   2  12  13        6.73       11.20      5.03 o
   3  12  13       22.18       45.03      9.40 o
   4  12  13       31.18       14.79     36.33 o
  -4  13  13       10.49       10.30      5.92 o
  -3  13  13        3.47       -3.65      5.35 o
  -2  13  13       72.14       74.93     14.35 o
  -1  13  13      110.52      122.21     18.81 o
   0  13  13        2.61       15.49     14.19 o
   1  13  13      111.40      116.46     23.92 o
   2  13  13       73.66       85.48     16.54 o
   3  13  13        3.42        7.94     11.35 o
   4  13  13       10.81       12.85     21.17 o
  -4  14  13       11.16        1.38      4.62 o
  -3  14  13       29.44       16.30      8.35 o
  -2  14  13       11.00       19.71      9.81 o
  -1  14  13        3.09       -8.03      8.11 o
   0  14  13      122.18      129.84     20.84 o
   1  14  13        3.39        7.95     17.03 o
   2  14  13       11.10       14.16     12.53 o
   3  14  13       29.77       39.27     15.00 o
  -4  15  13        2.80        4.54      5.68 o
  -3  15  13        4.40        6.65      5.92 o
  -2  15  13        8.08        3.00      8.68 o
  -1  15  13       23.17       20.27     11.92 o
   0  15  13        1.86       -3.81     12.65 o
   1  15  13       23.84       18.00     18.33 o
   2  15  13        7.50      -15.57     21.98 o
   3  15  13        4.55        0.23     14.35 o
  -3  16  13        4.74        0.49      4.54 o
  -2  16  13        6.63        5.35      7.62 o
  -1  16  13       20.06        6.41     10.22 o
   0  16  13       70.55      103.07     20.36 o
   1  16  13       19.49       28.14     19.63 o
   2  16  13        6.84       -9.08     21.82 o
   3  16  13        4.97       11.92      5.11 o
  -3  17  13        2.20       -0.65      4.62 o
  -2  17  13       34.21       28.95     11.03 o
  -1  17  13       26.69       22.95     12.41 o
   0  17  13       10.50        1.38     13.79 o
   1  17  13       27.56       45.74     19.22 o
   2  17  13       34.48        5.92     20.84 o
   3  17  13        2.47        7.70      4.54 o
  -2  18  13       43.71       32.44     11.03 o
  -1  18  13       42.80       55.31     15.17 o
   0  18  13       28.35       15.33     14.35 o
   1  18  13       44.02       59.28     20.60 o
   2  18  13       45.07       27.09     19.30 o
  -2  19  13        9.58        5.35      6.16 o
  -1  19  13       34.67       32.60     12.41 o
   0  19  13       19.66       16.22     13.06 o
   1  19  13       34.81       29.28     18.57 o
   2  19  13        9.98       -8.68     16.54 o
  -2  20  13       17.19       15.25      7.38 o
  -1  20  13       17.34        1.70      8.03 o
   0  20  13        7.70      -10.30     10.30 o
   1  20  13       17.13       -1.38     14.19 o
   2  20  13       17.18      -15.08     15.17 o
  -1  21  13        5.56        2.11      6.89 o
   1  21  13        5.69       -9.73      9.73 o
   0   0  14      877.00      884.12     28.79 o
   1   0  14       48.81       39.66      9.05 o
   2   0  14       14.22        6.65     12.49 o
   3   0  14       75.29       82.31     17.84 o
   4   0  14       71.86       82.07     19.30 o
   5   0  14        0.24       31.87     13.62 o
  -5   1  14        6.19       25.71     12.89 o
  -4   1  14       15.98        0.81     14.35 o
  -3   1  14       50.76       74.53     17.68 o
  -2   1  14      138.88      139.08     18.49 o
  -1   1  14       16.29       15.84      7.93 o
   0   1  14      196.99      196.88     13.91 o
   1   1  14       15.11        8.27     13.95 o
   2   1  14      141.59      119.29     19.30 o
   3   1  14       49.14       54.17     16.71 o
   4   1  14       15.90       22.63     15.90 o
   5   1  14        6.09       18.33     13.95 o
  -5   2  14        2.05       40.87     12.08 o
  -4   2  14       44.47       50.36     18.65 o
  -3   2  14      144.26      118.89     19.95 o
  -2   2  14      274.39      296.74     22.46 o
  -1   2  14      877.88      847.26     19.89 o
   0   2  14      272.62      279.51     14.44 o
   1   2  14      863.41      840.49     33.90 o
   2   2  14      277.17      318.14     26.03 o
   3   2  14      144.07      147.44     22.55 o
   4   2  14       45.33       76.96     20.11 o
   5   2  14        2.23       40.39     17.68 o
  -5   3  14        5.82       36.98     10.70 o
  -4   3  14       10.06       21.90     14.19 o
  -3   3  14      159.48      171.36     19.95 o
  -2   3  14        8.75        5.68     11.03 o
  -1   3  14       35.69       25.72      8.13 o
   0   3  14       94.32      100.82     10.35 o
   1   3  14       37.46       20.36     16.54 o
   2   3  14        7.57       11.03     15.57 o
   3   3  14      163.75      167.41     14.10 o
   4   3  14        9.82        4.30     16.30 o
   5   3  14        5.71       36.57     16.87 o
  -4   4  14       19.77       15.90     12.81 o
  -3   4  14       43.57       47.52     14.84 o
  -2   4  14      219.13      227.58     12.08 o
  -1   4  14      272.09      256.01     15.53 o
   0   4  14       49.24       57.94      9.27 o
   1   4  14      287.53      289.11     27.33 o
   2   4  14      226.54      226.22     14.02 o
   3   4  14       42.74       31.58      9.13 o
   4   4  14       18.67       17.49     17.76 o
   5   4  14       11.34       24.73     16.87 o
  -4   5  14        1.57        1.70     10.46 o
  -3   5  14       50.01       72.01     15.00 o
  -2   5  14      103.09       94.89      9.91 o
  -1   5  14      253.83      268.91     16.42 o
   0   5  14      336.19      361.45     29.03 o
   1   5  14      254.12      269.32     27.17 o
   2   5  14      103.27      102.14     10.52 o
   3   5  14       48.04       56.33     10.24 o
   4   5  14        1.54       -1.10      6.91 o
   5   5  14        2.30       19.06     18.57 o
  -4   6  14       12.44        8.92     11.68 o
  -2   6  14      132.34      128.70     14.35 o
  -1   6  14       91.52       82.30      9.29 o
   0   6  14       42.30       45.50     16.87 o
   1   6  14       89.09       88.87      9.10 o
   2   6  14      129.52      126.38     11.82 o
   3   6  14        5.10        2.14      5.64 o
   4   6  14       12.42        7.80      7.60 o
   5   6  14        3.48       12.57     18.08 o
  -3   7  14        8.58        3.81      6.33 o
  -2   7  14       22.38       25.30      9.49 o
  -1   7  14       68.71       63.89      8.43 o
   0   7  14       46.57       55.15     16.38 o
   1   7  14       66.67       78.38      8.91 o
   2   7  14       22.11       24.27      7.03 o
   3   7  14        9.07        8.64      5.56 o
   4   7  14       12.00        7.40      7.58 o
  -3   8  14       57.23       53.36     11.19 o
  -2   8  14       82.56       83.45     13.79 o
  -1   8  14       11.27       10.54     11.43 o
   0   8  14        3.99        9.49     15.33 o
   1   8  14       10.44        9.22      4.69 o
   2   8  14       82.25       87.59     10.12 o
   3   8  14       56.88       74.20     11.48 o
   4   8  14       26.94       36.45      9.59 o
   5   8  14        0.15      -19.79     19.79 o
  -3   9  14        3.15       -1.78      4.95 o
  -2   9  14        0.04        2.84      7.22 o
  -1   9  14       41.67       42.98     13.79 o
   0   9  14       32.30       34.39     16.95 o
   1   9  14       40.37       44.87      9.49 o
   2   9  14        0.04       -3.61      6.57 o
   3   9  14        3.61        6.82      8.03 o
   4   9  14        8.02        5.03      7.83 o
  -3  10  14       14.68       16.14      7.22 o
  -2  10  14       10.07       -1.38      6.49 o
  -1  10  14      122.19      126.59     18.81 o
   0  10  14       20.54       25.87     15.65 o
   1  10  14      126.73      138.43     24.82 o
   2  10  14        8.66       12.30      6.73 o
   3  10  14       14.94       21.12      7.85 o
   4  10  14       12.84       16.43      7.48 o
  -3  11  14       55.67       56.93     12.16 o
  -2  11  14        7.87       16.06      9.57 o
  -1  11  14      115.43      116.21     18.08 o
   0  11  14      242.54      254.48     25.46 o
   1  11  14      115.60       99.67     22.30 o
   2  11  14        7.76        9.21      5.33 o
   3  11  14       53.61       56.96     23.56 o
   4  11  14        3.14        2.13     18.94 o
  -4  12  14       26.27       30.49      9.16 o
  -3  12  14        4.90        0.24      5.51 o
  -2  12  14      200.81      224.23     19.95 o
  -1  12  14      266.26      302.49     23.68 o
   0  12  14      140.93      147.60     22.30 o
   1  12  14      264.98      271.84     29.84 o
   2  12  14      201.21      220.53     14.96 o
   3  12  14        4.90       16.13     12.00 o
   4  12  14       26.52       16.06     22.71 o
  -4  13  14        5.55        9.97      6.49 o
  -3  13  14       49.19       35.85     10.95 o
  -2  13  14       34.88       57.17     13.14 o
  -1  13  14       18.72       18.41     11.19 o
   0  13  14       97.67      119.78     21.17 o
   1  13  14       19.55       22.38     19.54 o
   2  13  14       35.30       36.37     21.41 o
   3  13  14       50.95       58.10     21.53 o
   4  13  14        5.55        9.33      5.84 o
  -4  14  14        0.01       -2.43      4.62 o
  -3  14  14       14.87       10.38      7.62 o
  -2  14  14       84.20       93.02     16.54 o
  -1  14  14      114.09      142.73     18.57 o
   0  14  14       15.53       12.08     14.60 o
   1  14  14      113.22       95.78     23.92 o
   2  14  14       82.85       83.53     26.60 o
   3  14  14       15.21        5.09     28.22 o
   4  14  14        0.04        6.00      5.19 o
  -3  15  14        7.45        6.08      7.54 o
  -2  15  14        1.03        3.00      7.46 o
  -1  15  14       13.69        2.60     10.38 o
   0  15  14        5.97       10.54     14.60 o
   1  15  14       13.69       19.38     18.57 o
   2  15  14        1.04      -21.57     22.55 o
   3  15  14        7.04        4.92     18.33 o
  -3  16  14       13.79        5.84      6.73 o
  -2  16  14       36.83       27.25     10.95 o
  -1  16  14        9.40       20.84     12.16 o
   0  16  14       33.36       28.38     16.38 o
   1  16  14       10.11        8.92     19.87 o
   2  16  14       37.13       19.38     23.92 o
   3  16  14       13.51        8.54     29.72 o
  -3  17  14        1.42       -0.08      5.19 o
  -2  17  14       22.47       11.84      9.08 o
  -1  17  14       35.95       29.44     11.84 o
   0  17  14        5.71       -6.49     12.98 o
   1  17  14       36.56       50.04     20.92 o
   2  17  14       23.03       22.46     21.09 o
  -2  18  14        6.24        4.14      8.11 o
  -1  18  14       55.39       56.36     15.57 o
   0  18  14       56.01       71.45     19.06 o
   1  18  14       55.95       42.90     19.87 o
   2  18  14        6.77       -2.51     18.17 o
  -2  19  14        5.30        1.62      5.84 o
  -1  19  14        7.31        1.14      9.00 o
   0  19  14       29.81       29.76     15.65 o
   1  19  14        7.61        1.22     14.84 o
   2  19  14        5.73      -15.33     15.33 o
  -1  20  14        7.98        5.76      7.30 o
   0  20  14        0.10       -8.84      8.84 o
   1   0  15       11.38        6.97     13.46 o
   2   0  15        8.53        2.68     13.14 o
   3   0  15        0.65       -2.60     12.57 o
   4   0  15       16.05       24.98     17.44 o
   5   0  15        2.24       34.79     12.89 o
  -5   1  15        1.13       63.82     14.35 o
  -4   1  15       23.01       49.23     18.00 o
  -3   1  15       49.52       33.74     14.60 o
  -2   1  15       94.89      115.81     18.00 o
  -1   1  15      239.25      288.21     50.93 o
   0   1  15      330.73      348.40     16.17 o
   1   1  15      247.56      241.35     23.44 o
   2   1  15       95.34      102.18     18.90 o
   3   1  15       48.20       54.25     17.11 o
   4   1  15       23.09       15.33     16.22 o
   5   1  15        1.18       40.14     14.84 o
  -4   2  15        0.18       -0.65     13.62 o
  -3   2  15       21.63       32.44     14.84 o
  -2   2  15      251.29      235.75     21.00 o
  -1   2  15      529.47      533.11     17.61 o
   0   2  15       60.00       64.06     10.30 o
   1   2  15      523.75      548.14     29.76 o
   2   2  15      256.01      243.13     25.55 o
   3   2  15       21.77       42.33     17.03 o
   4   2  15        0.22        8.68     17.44 o
   5   2  15        9.08       43.79     17.27 o
  -4   3  15       13.54       34.87     18.00 o
  -3   3  15       73.75       70.64     17.52 o
  -2   3  15      111.15      138.11     18.08 o
  -1   3  15      293.99      310.57     14.71 o
   0   3  15       67.84       61.74     10.44 o
   1   3  15      295.96      284.33     26.03 o
   2   3  15      110.84      114.83     21.33 o
   3   3  15       75.22       88.80     20.92 o
   4   3  15       13.44       41.93     19.54 o
   5   3  15        8.23        3.89     14.76 o
  -5   4  15        3.37       86.29     10.95 o
  -4   4  15       37.00       65.20     18.08 o
  -3   4  15       43.60       44.93     14.35 o
  -2   4  15      172.68      173.08     11.83 o
  -1   4  15      476.70      444.90     17.19 o
   0   4  15        6.52       14.52     14.76 o
   1   4  15      493.04      499.32     32.28 o
   2   4  15      173.64      195.12     26.92 o
   3   4  15       42.54       33.67      9.39 o
   4   4  15       36.56        6.57     19.46 o
   5   4  15        3.20       15.17     17.19 o
  -4   5  15       21.20       40.63     16.79 o
  -3   5  15        3.56       10.79     11.92 o
  -2   5  15      347.16      356.07     15.25 o
  -1   5  15       65.19       68.13      9.14 o
   0   5  15        4.77        5.35     15.17 o
   1   5  15       60.35       62.53     19.06 o
   2   5  15      344.32      339.59     32.76 o
   3   5  15        3.24       -1.91      5.47 o
   4   5  15       21.08       21.48     15.81 o
  -4   6  15        3.34       33.66     14.44 o
  -3   6  15        9.79       43.55     12.89 o
  -2   6  15       56.10       59.51      8.98 o
  -1   6  15      416.43      415.48     15.55 o
   0   6  15       57.91       44.52     16.22 o
   1   6  15      409.73      414.00     30.33 o
   2   6  15       53.12       64.05     10.33 o
   3   6  15        9.66        6.61      6.53 o
   4   6  15        3.40       24.17     21.25 o
   5   6  15        1.60       10.30     19.63 o
  -4   7  15        7.00       59.28     14.60 o
  -2   7  15       75.86       79.64     13.62 o
  -1   7  15       45.37       33.58      7.42 o
   0   7  15        6.00        7.22     14.11 o
   1   7  15       44.96       34.35      7.63 o
   2   7  15       76.30       84.13     11.37 o
   3   7  15       27.26       32.04      8.68 o
   4   7  15        6.99       19.30     21.73 o
   5   7  15        6.42      -11.76     18.65 o
  -4   8  15       21.56       71.12     14.76 o
  -3   8  15       23.26       24.00      8.76 o
  -2   8  15      107.96      111.02     14.52 o
  -1   8  15       11.16       21.51      6.75 o
   0   8  15       10.95       21.09     15.41 o
   1   8  15       10.67        6.18      4.99 o
   2   8  15      104.78      106.61     11.42 o
   3   8  15       23.10       23.95      8.51 o
   4   8  15       22.15       19.44      8.12 o
  -3   9  15       49.52       65.53     12.65 o
  -2   9  15       16.36       30.33     10.38 o
  -1   9  15      152.30      142.00     18.57 o
   0   9  15        0.13       -4.14     14.60 o
   1   9  15      146.73      151.25     25.14 o
   2   9  15       16.00       12.16      6.26 o
   3   9  15       49.41       49.90     10.46 o
   4   9  15        7.86        3.54      7.10 o
  -3  10  15       58.65       64.80     13.46 o
  -2  10  15       43.93       42.09     11.76 o
  -1  10  15       14.40       18.17     11.43 o
   0  10  15      357.85      345.64     27.90 o
   1  10  15       14.21        8.52     18.81 o
   2  10  15       44.04       49.81      9.59 o
   3  10  15       58.15       62.34     11.73 o
   4  10  15        0.86        3.74      5.29 o
  -3  11  15        4.48       12.00      7.14 o
  -2  11  15      138.76      159.36     17.76 o
  -1  11  15      134.68      146.46     18.81 o
   0  11  15       23.20       20.92     15.65 o
   1  11  15      136.30      148.49     25.79 o
   2  11  15      138.47      163.76     13.34 o
   3  11  15        4.26        6.18      6.29 o
   4  11  15       49.20       51.54     21.00 o
  -3  12  15       71.41       58.47     13.06 o
  -2  12  15       21.64       18.33      9.97 o
  -1  12  15       18.81       28.55     12.81 o
   0  12  15      240.54      248.48     26.03 o
   1  12  15       19.33        0.65     17.76 o
   2  12  15       22.25       22.58     17.84 o
   3  12  15       69.99       61.82     40.14 o
   4  12  15        2.54      -11.31     27.86 o
  -3  13  15        7.91        1.95      5.84 o
  -2  13  15       40.84       44.44     12.65 o
  -1  13  15       72.64       83.94     16.87 o
   0  13  15        1.57        7.14     14.19 o
   1  13  15       73.02       91.64     24.17 o
   2  13  15       41.02       44.44     26.03 o
   3  13  15        7.65       19.76      6.98 o
   4  13  15        2.09        1.08     33.13 o
  -3  14  15       16.48        0.00      6.33 o
  -2  14  15       14.74       20.27     10.46 o
  -1  14  15        2.91       -6.33      9.73 o
   0  14  15       24.87        6.89     14.44 o
   1  14  15        2.72      -17.19     17.19 o
   2  14  15       14.32      -10.95     22.79 o
   3  14  15       16.78        8.61     16.87 o
   4  14  15        2.77        9.08      5.19 o
  -3  15  15        7.14        5.35      7.22 o
  -2  15  15       24.95       22.55     10.46 o
  -1  15  15        1.35       -2.35      9.65 o
   0  15  15        4.61       -2.43     14.68 o
   1  15  15        1.19       10.70     19.14 o
   2  15  15       25.63       20.60     23.44 o
   3  15  15        7.44        4.70     28.63 o
  -3  16  15        0.92       -5.19      5.19 o
  -2  16  15        3.99       -6.33      6.33 o
  -1  16  15       19.12       28.22     12.49 o
   0  16  15       99.68       94.07     21.25 o
   1  16  15       19.00       19.06     19.14 o
   2  16  15        4.01      -20.76     20.76 o
   3  16  15        0.85      -21.17     21.17 o
  -2  17  15        9.11       -5.35      5.35 o
  -1  17  15       56.29       36.49     14.19 o
   0  17  15       53.32       45.50     16.87 o
   1  17  15       56.83       76.07     23.60 o
   2  17  15        8.96        3.32     19.95 o
  -2  18  15        1.10       -2.51      6.00 o
  -1  18  15       13.39       13.14     10.38 o
   0  18  15       41.85       43.55     17.35 o
   1  18  15       13.24        5.92     17.84 o
   2  18  15        1.04      -17.19     17.19 o
  -2  19  15       10.40       -5.43      5.43 o
  -1  19  15        3.62       -6.81      6.81 o
   0  19  15        1.46       -9.57      9.57 o
   1  19  15        3.51      -12.49     12.49 o
   2  19  15       10.23      -13.95     13.95 o
  -1  20  15        0.45       -5.60      5.60 o
   0  20  15       20.33       -2.35      9.73 o
   1  20  15        0.40      -11.76     11.76 o
   0   0  16     1143.02     1133.98     33.41 o
   1   0  16        0.71        7.14     12.33 o
   2   0  16       11.60       18.17     14.19 o
   3   0  16        0.21       21.41     14.68 o
   4   0  16        2.38       -1.78     14.35 o
   5   0  16        0.38       29.84     12.81 o
  -5   1  16        0.14       24.90     10.38 o
  -4   1  16        8.85       15.98     14.68 o
  -3   1  16        9.88       19.54     15.00 o
  -2   1  16       45.40       37.71     14.11 o
  -1   1  16       66.91       60.09     15.49 o
   0   1  16       11.78       17.61      9.47 o
   1   1  16       68.25       59.36     16.14 o
   2   1  16       45.29       58.96     17.92 o
   3   1  16        9.82       28.79     15.73 o
   4   1  16        9.06       18.73     17.60 o
   5   1  16        0.15       15.65     13.30 o
  -5   2  16        2.16       26.28      9.81 o
  -4   2  16       11.79       15.90     14.92 o
  -3   2  16       10.37        9.97     12.89 o
  -2   2  16      173.69      183.04     20.03 o
  -1   2  16      181.57      180.86     12.74 o
   0   2  16       60.33       64.94     10.67 o
   1   2  16      182.13      186.04     22.55 o
   2   2  16      174.69      212.39     25.22 o
   3   2  16       10.46       23.92     16.46 o
   4   2  16       11.22      -12.65     16.71 o
   5   2  16        2.11       13.14     14.68 o
  -4   3  16       20.47       25.63     16.30 o
  -3   3  16       37.23       38.44     15.57 o
  -2   3  16       60.16       83.61     16.14 o
  -1   3  16      247.51      256.94     14.19 o
   0   3  16     1171.23     1118.90     37.14 o
   1   3  16      245.78      259.27     25.30 o
   2   3  16       60.74       82.48     21.25 o
   3   3  16       37.01       52.23     19.79 o
   4   3  16       19.24       15.00     18.57 o
   5   3  16        9.28       40.31     17.19 o
  -4   4  16       36.89       37.95     16.79 o
  -3   4  16        6.67       40.39     14.84 o
  -2   4  16      313.50      349.61     23.76 o
  -1   4  16       68.76       72.47      9.77 o
   0   4  16        0.00       14.27     14.92 o
   1   4  16       67.80       55.63     18.49 o
   2   4  16      313.37      331.36     30.17 o
   3   4  16        6.51       35.03     19.71 o
   4   4  16       36.91       29.68     20.68 o
   5   4  16        9.34       44.68     18.90 o
  -4   5  16       24.48       93.99     19.38 o
  -3   5  16       43.72       62.85     16.46 o
  -2   5  16      201.58      231.39     13.50 o
  -1   5  16      619.75      610.06     18.45 o
   0   5  16      540.41      499.40     28.87 o
   1   5  16      614.98      631.99     34.39 o
   2   5  16      203.15      236.24     28.87 o
   3   5  16       43.77       34.18      9.65 o
   4   5  16       25.59       38.52     22.38 o
   5   5  16        1.62        3.57     17.11 o
  -4   6  16        1.92       15.65     10.14 o
  -3   6  16       11.14        8.27     10.30 o
  -2   6  16      186.12      224.92     14.03 o
  -1   6  16       19.57       16.11      7.52 o
   0   6  16        0.01        6.73     14.44 o
   1   6  16       20.94       32.28     18.49 o
   2   6  16      186.93      208.12     14.53 o
   3   6  16       11.23        9.67      6.61 o
   4   6  16        2.06       -5.34      9.45 o
   5   6  16        1.27        7.22     19.54 o
  -4   7  16        4.39       56.52     14.03 o
  -3   7  16        8.43       11.43     11.84 o
  -2   7  16      101.76      116.78     10.51 o
  -1   7  16      173.17      201.86     12.98 o
   0   7  16      106.07      112.73     20.27 o
   1   7  16      177.80      161.55     24.82 o
   2   7  16      101.67       96.47     11.49 o
   3   7  16        7.77        3.16      8.68 o
   4   7  16        4.24        3.31      8.03 o
  -3   8  16        1.63       10.06      9.49 o
  -2   8  16       24.16       37.02      7.50 o
  -1   8  16        2.39        0.57     11.35 o
   0   8  16        8.07       -4.30     14.44 o
   1   8  16        2.33       -4.05     18.08 o
   2   8  16       24.42       27.36      8.05 o
   3   8  16        1.53       -3.59      5.82 o
   4   8  16        8.87        7.38      6.83 o
  -3   9  16      218.42      223.59     19.14 o
  -2   9  16       41.62       48.98     12.00 o
  -1   9  16       93.08       92.45     17.11 o
   0   9  16      306.50      310.04     27.41 o
   1   9  16       90.84       96.67     23.44 o
   2   9  16       40.77       46.25      9.65 o
   3   9  16      218.74      236.54     17.54 o
   4   9  16        3.70      -16.79     22.30 o
  -3  10  16       22.41       27.09      9.41 o
  -2  10  16       30.39       26.52     11.27 o
  -1  10  16      100.60      124.89     19.14 o
   0  10  16       44.23       48.98     18.33 o
   1  10  16      102.75      102.18     24.65 o
   2  10  16       31.27       33.20      8.60 o
   3  10  16       22.23       20.69      7.92 o
   4  10  16       43.75       26.43      9.33 o
  -3  11  16       47.74       42.66     11.52 o
  -2  11  16       10.69        7.14      8.27 o
  -1  11  16        8.65        7.62     11.60 o
   0  11  16       96.68      144.60     22.63 o
   1  11  16        8.35        6.89     20.03 o
   2  11  16       10.72       16.14      6.68 o
   3  11  16       48.92       50.18     11.16 o
   4  11  16        4.49       -4.44     13.95 o
  -3  12  16       20.98       15.17      8.60 o
  -2  12  16       45.01       66.50     14.60 o
  -1  12  16       57.17       60.90     15.17 o
   0  12  16       18.88        7.06     15.08 o
   1  12  16       55.54       71.61     22.71 o
   2  12  16       44.85       38.93     26.11 o
   3  12  16       21.30       10.55     13.26 o
   4  12  16        1.10        0.00      5.19 o
  -3  13  16       29.30        7.14      7.54 o
  -2  13  16       11.70        9.89      9.49 o
  -1  13  16       19.62       33.17     13.71 o
   0  13  16       26.00       21.17     16.62 o
   1  13  16       18.70       18.49     21.17 o
   2  13  16       11.54      -14.35     23.19 o
   3  13  16       29.06       24.04     10.99 o
   4  13  16        0.46       -1.95      5.27 o
  -3  14  16        7.74        2.11      7.14 o
  -2  14  16       13.21       15.81     10.30 o
  -1  14  16       11.41       -0.24     10.06 o
   0  14  16        0.78       -6.81     14.19 o
   1  14  16       11.95       14.35     20.76 o
   2  14  16       12.66      -16.30     23.84 o
   3  14  16        7.74       -3.40     20.15 o
  -3  15  16        9.66        2.84      6.49 o
  -2  15  16        2.76       18.33      9.65 o
  -1  15  16       20.86       26.52     13.38 o
   0  15  16        6.46       15.90     15.08 o
   1  15  16       21.29       11.43     19.71 o
   2  15  16        2.90       -7.87     22.22 o
   3  15  16        9.66      -21.33     21.33 o
  -3  16  16        0.29       -4.54      4.54 o
  -2  16  16       11.43        4.14      7.14 o
  -1  16  16       46.08       65.12     16.14 o
   0  16  16        2.48       -1.95     14.35 o
   1  16  16       47.06       44.04     21.09 o
   2  16  16       11.66      -21.25     22.14 o
  -1  17  16        5.22       -3.57     10.06 o
   0  17  16       79.25       63.99     18.41 o
   1  17  16        5.23       -0.65     16.46 o
   2  17  16        1.29       -7.22     19.46 o
  -2  18  16        1.76       -5.51      5.51 o
  -1  18  16        7.15       -3.89      8.84 o
   1  18  16        6.77      -14.68     14.68 o
  -1  19  16        1.15       -6.24      6.24 o
   0  19  16       30.70       16.87     12.41 o
   1  19  16        1.12       -2.51     13.79 o
   0  20  16        2.51        0.81     10.22 o
   1   0  17       30.27       21.65     15.08 o
   2   0  17        0.16        3.41     14.11 o
   3   0  17        3.13       35.85     16.38 o
   4   0  17        0.28        0.65     15.08 o
   5   0  17        0.52       50.69     14.68 o
  -5   1  17        3.33       53.77     13.22 o
  -4   1  17        1.24       27.74     16.14 o
  -3   1  17       62.69      101.86     19.95 o
  -2   1  17       60.60       66.09     17.68 o
  -1   1  17       18.15       20.84     13.79 o
   0   1  17      261.11      245.47     15.32 o
   1   1  17       21.10       29.84     15.73 o
   2   1  17       61.82       69.01     19.06 o
   3   1  17       60.84       55.88     18.81 o
   4   1  17        1.36        9.57     15.73 o
   5   1  17        3.17       24.90     12.73 o
  -4   2  17       25.26       47.12     18.33 o
  -3   2  17       42.34       56.52     16.87 o
  -2   2  17      102.60      137.05     18.81 o
  -1   2  17       85.90       78.42     15.98 o
   0   2  17        5.19        7.38     14.11 o
   1   2  17       88.91       96.67     19.14 o
   2   2  17      101.66       89.86     20.52 o
   3   2  17       41.09       46.63     20.60 o
   4   2  17       25.30       65.04     21.00 o
   5   2  17        0.34       31.38     16.87 o
  -4   3  17       18.26       57.58     19.46 o
  -3   3  17       48.09       70.39     18.17 o
  -2   3  17      147.73      176.55     21.17 o
  -1   3  17      299.23      292.20     15.31 o
   0   3  17      141.94      141.43     20.27 o
   1   3  17      300.93      295.28     26.60 o
   2   3  17      144.01      157.90     24.82 o
   3   3  17       48.89       56.93     21.00 o
   4   3  17       18.05       15.49     19.87 o
   5   3  17        5.70       19.95     16.30 o
  -4   4  17        3.51       24.09     13.87 o
  -3   4  17       82.72      119.78     21.65 o
  -2   4  17       51.93       82.15     15.57 o
  -1   4  17      325.67      326.96     15.60 o
   0   4  17       31.13       37.06     16.71 o
   1   4  17      317.17      319.52     28.30 o
   2   4  17       51.15       70.47     21.49 o
   3   4  17       83.36       85.23     24.00 o
   4   4  17        3.81       17.68     21.65 o
   5   4  17       17.34        1.54     15.90 o
  -4   5  17       35.27       61.39     16.38 o
  -3   5  17        8.49        4.70     11.27 o
  -2   5  17      174.50      166.74     18.25 o
  -1   5  17       86.50       89.55     10.58 o
   0   5  17        2.31       -6.49     14.11 o
   1   5  17       90.06       88.96     22.14 o
   2   5  17      176.25      167.14     26.68 o
   3   5  17        8.55       11.11     20.76 o
   4   5  17       35.28       16.54     22.06 o
  -4   6  17        2.39       64.55     15.57 o
  -3   6  17       22.75       16.79     13.30 o
  -2   6  17       62.76       64.22     11.39 o
  -1   6  17      170.72      213.55     13.15 o
   0   6  17       13.94       20.44     15.49 o
   1   6  17      173.09      176.95     25.30 o
   2   6  17       62.62       81.75     23.36 o
   3   6  17       23.06       25.46     22.71 o
   4   6  17        2.23       36.49     23.11 o
  -4   7  17        4.01       66.50     14.60 o
  -3   7  17       18.08       46.63     14.92 o
  -2   7  17       47.70       54.42     12.81 o
  -1   7  17       13.65       11.92     12.00 o
   0   7  17        3.30        7.30     15.57 o
   1   7  17       14.08       22.14     19.38 o
   2   7  17       47.80       35.32      9.82 o
   3   7  17       17.89        7.93      9.16 o
   4   7  17        3.96       -2.73      7.88 o
  -3   8  17        9.54       19.54     11.19 o
  -2   8  17       78.82      112.15     16.26 o
  -1   8  17        8.66       10.22     12.08 o
   0   8  17        6.35       18.57     15.98 o
   1   8  17        9.01        9.25     18.41 o
   2   8  17       80.17       80.92     11.62 o
   3   8  17        9.54        6.55      7.85 o
   4   8  17       16.25        6.19      7.95 o
  -3   9  17       26.47       21.09      9.57 o
  -2   9  17       39.81       40.82      7.92 o
  -1   9  17       39.74       32.11     13.79 o
   0   9  17       62.92       77.69     20.03 o
   1   9  17       40.48       31.79     20.84 o
   2   9  17       40.99       37.14     18.17 o
   3   9  17       27.01       21.38      9.10 o
   4   9  17       16.30       -1.70     23.60 o
  -2  10  17        3.97       13.59     14.72 o
  -1  10  17       21.63       41.04     14.52 o
   0  10  17      134.15      119.62     21.73 o
   1  10  17       20.81       10.14     20.03 o
   2  10  17        4.21        4.37      8.19 o
   3  10  17       32.09       32.64     14.64 o
   4  10  17        1.01      -24.33     24.33 o
  -3  11  17        4.11        3.65      6.57 o
  -2  11  17       40.01       47.36     13.38 o
  -1  11  17       58.34       53.52     15.90 o
   0  11  17       71.95       76.39     19.71 o
   1  11  17       59.08       80.53     23.52 o
   2  11  17       38.85       56.44     27.90 o
   3  11  17        3.81        4.59      5.78 o
  -3  12  17       23.11       22.30      9.65 o
  -2  12  17       14.57        2.60      8.52 o
  -1  12  17       24.79       20.76     13.30 o
   0  12  17       39.32       11.43     16.95 o
   1  12  17       25.23       36.90     22.95 o
   2  12  17       15.34       10.87     25.95 o
   3  12  17       22.93       12.02     12.29 o
  -3  13  17       14.71        0.32      6.49 o
  -2  13  17      112.32      151.65     17.92 o
  -1  13  17       69.50       93.34     19.22 o
   0  13  17       21.76        8.68     15.65 o
   1  13  17       71.46       82.64     25.95 o
   2  13  17      113.32      153.52     32.52 o
   3  13  17       14.77       18.98     32.48 o
  -3  14  17       17.82       27.98      9.08 o
  -2  14  17        8.99        7.14      8.11 o
  -1  14  17        4.07        2.03     11.35 o
   0  14  17       36.96       27.01     17.52 o
   1  14  17        3.75      -14.19     19.71 o
   2  14  17        9.04       14.52     24.57 o
   3  14  17       17.77      -23.44     23.44 o
  -3  15  17        0.95       -5.43      5.43 o
  -2  15  17       15.46        0.24      7.46 o
  -1  15  17        4.85       -4.05      9.25 o
   0  15  17        2.97       -2.43     12.98 o
   1  15  17        4.11        7.06     21.33 o
   2  15  17       15.31       18.65     25.22 o
  -2  16  17        3.73       -4.87      6.24 o
  -1  16  17       16.75        8.92     10.30 o
   0  16  17       65.55       62.44     20.03 o
   1  16  17       16.81      -18.17     18.17 o
   2  16  17        3.64      -19.79     19.79 o
  -2  17  17        0.61       -5.27      5.27 o
  -1  17  17       40.51       14.68     10.70 o
   0  17  17       16.83       26.68     15.17 o
   1  17  17       40.64       42.25     20.27 o
  -2  18  17        8.34        5.35      6.16 o
  -1  18  17        2.50       -1.46      8.35 o
   0  18  17       22.35       18.65     13.87 o
   1  18  17        2.49      -12.73     12.73 o
   2  18  17        8.21      -18.33     18.33 o
  -1  19  17       14.40       -8.11      8.11 o
   0  19  17        2.33       -9.73      9.73 o
   1  19  17       14.11      -11.43     11.43 o
   0   0  18       36.47       52.23     16.30 o
   1   0  18      181.31      191.47     23.92 o
   2   0  18      168.91      205.74     25.71 o
   3   0  18       58.22       63.50     19.87 o
   4   0  18        0.54       16.87     15.81 o
  -4   1  18        1.40       31.71     16.79 o
  -3   1  18       14.47       40.47     17.19 o
  -2   1  18        6.77        8.84     13.30 o
  -1   1  18      143.98      160.74     20.27 o
   0   1  18       22.71       23.36     14.76 o
   1   1  18      140.95      139.41     20.92 o
   2   1  18        6.39       22.06     16.54 o
   3   1  18       14.36      -11.27     15.57 o
   4   1  18        1.51       24.90     17.44 o
  -4   2  18       13.17       31.38     16.87 o
  -3   2  18       52.35       47.20     16.54 o
  -2   2  18       15.19       29.03     14.35 o
  -1   2  18       93.46      108.02     17.68 o
   0   2  18      322.19      309.55     25.55 o
   1   2  18       96.76       90.83     19.38 o
   2   2  18       15.52       15.81     18.08 o
   3   2  18       52.77       96.67     24.09 o
   4   2  18       13.32       15.98     19.22 o
  -4   3  18       13.47       42.58     16.54 o
  -3   3  18       93.24      129.59     21.65 o
  -2   3  18       36.51       30.41     14.03 o
  -1   3  18       48.03       50.20     14.19 o
   0   3  18       42.47       42.74     17.11 o
   1   3  18       48.89       55.55     18.90 o
   2   3  18       35.22       44.60     19.38 o
   3   3  18       94.56      108.67     24.73 o
   4   3  18       13.78       43.95     20.68 o
  -4   4  18       37.19       65.69     17.27 o
  -3   4  18       21.88       43.31     17.03 o
  -2   4  18      116.71      144.76     19.71 o
  -1   4  18      159.35      165.05     13.48 o
   0   4  18       10.77       14.60     15.33 o
   1   4  18      150.26      152.30     23.03 o
   2   4  18      115.96      140.38     25.06 o
   3   4  18       21.87        1.62     19.95 o
   4   4  18       38.48       84.91     24.73 o
  -4   5  18        1.71       29.76     13.79 o
  -3   5  18       37.21       60.66     17.11 o
  -2   5  18       27.96       40.22     12.89 o
  -1   5  18       41.52       42.18      9.24 o
   0   5  18      397.20      387.81     30.17 o
   1   5  18       41.84       40.39     19.79 o
   2   5  18       27.63       26.76     21.65 o
   3   5  18       37.59       26.36     21.90 o
   4   5  18        1.64       -2.51     21.90 o
  -4   6  18       25.07       99.51     18.49 o
  -3   6  18        8.54       -4.05     11.60 o
  -2   6  18        6.23       21.17     11.84 o
  -1   6  18       79.41       79.72     16.38 o
   0   6  18       50.91       41.20     17.19 o
   1   6  18       80.30       89.04     22.38 o
   2   6  18        6.30        5.19     19.79 o
   3   6  18        8.22       13.71     23.36 o
   4   6  18       24.20       41.04     24.17 o
  -3   7  18       30.20       64.39     16.30 o
  -2   7  18       74.41       64.77     13.71 o
  -1   7  18       35.74       37.71     12.98 o
   0   7  18       69.06       70.72     19.63 o
   1   7  18       34.71       46.55     20.84 o
   2   7  18       74.12       77.77     24.90 o
   3   7  18       28.70       60.50     26.92 o
   4   7  18        0.23      -21.49     21.49 o
  -3   8  18       75.48      130.97     17.27 o
  -2   8  18       17.84       28.51     12.57 o
  -1   8  18       28.22       31.38     13.79 o
   0   8  18       30.50       15.81     16.22 o
   1   8  18       27.96       40.06     21.25 o
   2   8  18       17.10       22.79     22.46 o
   3   8  18       75.91       78.64     13.78 o
   4   8  18        5.03      -21.82     21.82 o
  -3   9  18       31.56       62.93     12.89 o
  -2   9  18        8.47       17.79      7.17 o
  -1   9  18        6.12        1.62     12.33 o
   0   9  18       21.50        6.81     15.57 o
   1   9  18        6.93        0.32     19.79 o
   2   9  18        8.51       -6.41      6.80 o
   3   9  18       31.12       25.46      9.11 o
   4   9  18       12.20       25.06     26.60 o
  -2  10  18       61.61       68.93     14.52 o
  -1  10  18       20.74       36.25     14.35 o
   0  10  18       48.74       51.58     19.22 o
   1  10  18       21.09       23.84     21.17 o
   2  10  18       61.15       52.06     25.71 o
   3  10  18        1.72       -1.37      6.57 o
   4  10  18        0.71      -22.63     22.63 o
  -2  11  18       67.18       69.91     15.00 o
  -1  11  18       37.89       40.87     15.41 o
   0  11  18        5.94       -9.57     15.00 o
   1  11  18       37.54       28.71     21.41 o
   2  11  18       66.70       89.37     29.68 o
   3  11  18        7.46        7.54     28.14 o
   4  11  18        7.03       -6.16      6.16 o
  -3  12  18       26.73       31.47     10.22 o
  -2  12  18       38.41       30.17     12.25 o
  -1  12  18       24.74       11.60     12.73 o
   0  12  18       20.90       19.63     16.87 o
   1  12  18       24.59       41.44     22.63 o
   2  12  18       40.03       13.71     25.06 o
   3  12  18       26.75        6.70     21.98 o
  -3  13  18       16.24       12.41      8.60 o
  -2  13  18        1.40       -2.35      7.87 o
  -1  13  18       44.97       46.23     15.81 o
   0  13  18       18.25       18.17     16.71 o
   1  13  18       45.18       47.36     23.76 o
   2  13  18        1.30      -23.44     24.09 o
   3  13  18       16.46      -18.98     26.36 o
  -3  14  18        3.20       16.62      8.11 o
  -2  14  18       17.77        8.11      9.08 o
  -1  14  18       67.41       60.90     16.79 o
   0  14  18       41.43       35.52     17.60 o
   1  14  18       67.23       57.82     23.68 o
   2  14  18       18.07        0.73     24.17 o
  -3  15  18        3.05       -5.27      5.27 o
  -2  15  18        8.70       12.16      9.00 o
  -1  15  18       12.67        3.89     10.46 o
   0  15  18        0.17      -13.54     13.79 o
   1  15  18       12.70      -17.11     18.08 o
   2  15  18        8.30        6.49     22.55 o
  -2  16  18       18.84       23.68      9.65 o
  -1  16  18       14.90        3.24      9.81 o
   0  16  18        0.15       -1.14     14.11 o
   1  16  18       14.55      -15.41     15.41 o
   2  16  18       19.23       -9.49     22.14 o
  -2  17  18       30.77       24.90     10.14 o
  -1  17  18       10.46        7.62     10.62 o
   0  17  18        0.45       -9.81      9.81 o
   1  17  18        9.94      -15.17     15.17 o
   2  17  18       30.46      -12.57     20.27 o
  -1  18  18       27.35       11.92     10.22 o
   0  18  18        2.37       -9.81      9.81 o
   1  18  18       27.24       14.68     17.11 o
   0  19  18       13.52       -8.92      8.92 o
   1   0  19       27.95       25.55     15.33 o
   2   0  19       91.75       93.59     20.68 o
   3   0  19        0.34        4.62     16.54 o
   4   0  19        2.32        4.78     15.81 o
  -4   1  19       27.02       15.81     15.49 o
  -3   1  19        4.34        3.89     15.49 o
  -2   1  19       16.54        9.89     15.41 o
  -1   1  19      105.16       98.13     18.81 o
   0   1  19        0.06        5.11     14.68 o
   1   1  19      104.36       84.91     19.14 o
   2   1  19       16.54        4.78     15.81 o
   3   1  19        4.67        1.05     18.81 o
   4   1  19       27.47       26.76     17.92 o
  -4   2  19        0.33       11.19     13.54 o
  -3   2  19       62.54       86.37     20.11 o
  -2   2  19        0.01        5.43     14.03 o
  -1   2  19       12.99       15.57     14.19 o
   0   2  19      346.72      387.56     28.14 o
   1   2  19       12.48        7.87     17.03 o
   2   2  19        0.01       -0.41     16.87 o
   3   2  19       62.63       81.83     25.06 o
   4   2  19        0.36       -3.81     17.68 o
  -4   3  19       11.76       49.47     15.25 o
  -3   3  19       41.63       55.47     16.95 o
  -2   3  19      108.32      117.75     18.81 o
  -1   3  19       30.32       41.04     14.60 o
   0   3  19       13.28       -2.92     15.65 o
   1   3  19       32.04       24.82     18.17 o
   2   3  19      108.33      109.24     24.00 o
   3   3  19       41.71       61.88     23.92 o
   4   3  19       12.08       23.19     21.49 o
  -4   4  19        6.78       36.25     13.22 o
  -3   4  19       50.33       45.74     16.87 o
  -2   4  19       28.83       46.23     13.62 o
  -1   4  19        4.96        2.85     12.57 o
   0   4  19      493.19      512.94     30.90 o
   1   4  19        4.66       12.81     17.52 o
   2   4  19       28.97       14.92     19.30 o
   3   4  19       50.96       77.12     25.38 o
   4   4  19        6.65        5.03     19.22 o
  -3   5  19        4.25       17.92     13.62 o
  -2   5  19        1.66        9.00     11.43 o
  -1   5  19      219.61      236.07     22.38 o
   0   5  19        4.45       -5.92     15.98 o
   1   5  19      218.74      201.04     26.60 o
   2   5  19        2.01        6.00     19.54 o
   3   5  19        4.37        7.30     21.49 o
   4   5  19       16.21       14.03     21.49 o
  -4   6  19       13.07       92.13     15.57 o
  -3   6  19       57.14      105.43     20.76 o
  -2   6  19       15.62       22.30     12.16 o
  -1   6  19       96.46       84.26     16.38 o
   0   6  19      160.10      187.25     25.38 o
   1   6  19       96.38       82.48     23.36 o
   2   6  19       15.13      -11.76     20.52 o
   3   6  19       56.55       54.90     26.44 o
   4   6  19       13.47        6.16     21.65 o
  -3   7  19       24.03       74.85     16.71 o
  -2   7  19       13.91       45.58     13.79 o
  -1   7  19       18.47       10.87     12.33 o
   0   7  19        4.46       10.30     15.90 o
   1   7  19       18.95       29.11     20.36 o
   2   7  19       13.90       20.60     22.63 o
   3   7  19       23.81       38.60     27.33 o
   4   7  19        5.29       -7.54     21.33 o
  -3   8  19        7.28       61.63     13.14 o
  -2   8  19       46.89       75.42     15.25 o
  -1   8  19       56.38       61.47     15.17 o
   0   8  19       19.49       11.68     15.65 o
   1   8  19       54.12       38.12     21.25 o
   2   8  19       45.93       64.80     27.90 o
   3   8  19        7.02       -4.87     23.76 o
  -2   9  19       13.75        7.79     10.06 o
  -1   9  19       18.86       21.33     13.22 o
   0   9  19        0.02       -1.87     14.84 o
   1   9  19       19.01       10.79     21.25 o
   2   9  19       12.97       13.06     24.09 o
   3   9  19       19.90       26.60     25.79 o
  -2  10  19       90.84      101.29     17.19 o
  -1  10  19       40.33       43.55     15.08 o
   0  10  19        0.00      -12.81     15.90 o
   1  10  19       40.25       49.47     23.92 o
   2  10  19       89.97      102.34     30.01 o
   3  10  19        2.55      -13.46     23.60 o
  -2  11  19       21.27       11.60     10.70 o
  -1  11  19       75.98       71.93     17.35 o
   0  11  19       23.13       19.63     18.00 o
   1  11  19       75.34       87.42     27.01 o
   2  11  19       21.11        8.68     23.68 o
   3  11  19       10.48        4.38     26.19 o
  -2  12  19       28.44       21.57     11.11 o
  -1  12  19       35.33       59.04     16.30 o
   0  12  19       30.35       32.52     19.46 o
   1  12  19       34.68       32.20     21.98 o
   2  12  19       27.62        6.73     24.00 o
   3  12  19       15.41      -24.65     24.65 o
  -2  13  19       11.56       -7.22      7.22 o
  -1  13  19        7.43        6.57     11.76 o
   0  13  19       29.11       32.84     18.41 o
   1  13  19        7.73      -18.25     18.25 o
   2  13  19       11.30        9.41     24.57 o
  -3  14  19        1.43       -6.08      6.08 o
  -2  14  19        2.70       -1.38      7.54 o
  -1  14  19        4.23        6.08     11.27 o
   0  14  19        0.44       -6.89     13.79 o
   1  14  19        4.35        4.05     20.11 o
   2  14  19        2.77      -20.36     20.36 o
  -1  15  19        0.80       -8.84      8.84 o
   0  15  19       33.66       30.98     17.11 o
   1  15  19        0.90      -13.30     18.81 o
   2  15  19        1.66      -11.68     20.19 o
  -2  16  19        8.36       -3.41      5.11 o
  -1  16  19       17.76        2.19     10.14 o
   0  16  19       17.26       16.06     14.92 o
   1  16  19       18.17      -15.73     15.73 o
  -1  17  19        8.48        1.54      9.65 o
   0  17  19        1.65      -10.14     10.14 o
   1  17  19        8.03      -14.44     14.44 o
   0  18  19        1.99       -8.92      8.92 o
   1   0  20      100.74       90.34     18.90 o
   2   0  20       72.43      104.21     21.49 o
   3   0  20       69.91       89.21     22.87 o
   4   0  20        0.90       39.01     19.30 o
  -4   1  20        1.79       13.87     15.41 o
  -3   1  20        3.86        2.51     16.22 o
  -2   1  20      123.03      130.08     22.06 o
  -1   1  20       18.93       23.11     14.76 o
   1   1  20       19.41       17.11     16.30 o
   2   1  20      125.58      105.59     22.30 o
   3   1  20        3.84       -1.70     17.68 o
   4   1  20        1.78       26.19     19.95 o
  -4   2  20       16.73       19.87     13.22 o
  -3   2  20        2.90       26.60     16.46 o
  -2   2  20       55.66       68.37     18.57 o
  -1   2  20      172.40      191.31     22.87 o
   0   2  20        1.32        6.73     15.98 o
   1   2  20      172.30      183.20     24.57 o
   2   2  20       52.78       73.31     21.90 o
   3   2  20        2.95        8.03     19.30 o
   4   2  20       17.11       33.41     20.19 o
  -4   3  20        1.39       32.60     14.11 o
  -3   3  20      133.07      134.86     22.30 o
  -2   3  20        7.67       13.95     14.52 o
  -1   3  20       14.77       27.41     14.35 o
   0   3  20      202.75      227.80     26.52 o
   1   3  20       14.63       26.76     18.00 o
   2   3  20        7.56       12.00     19.14 o
   3   3  20      133.52      134.38     28.79 o
   4   3  20        1.40      -15.65     17.84 o
  -4   4  20        8.56       35.85     12.16 o
  -3   4  20        4.87       27.33     14.68 o
  -2   4  20       88.19      111.83     18.73 o
   0   4  20       62.48       71.93     19.79 o
   1   4  20      135.80      148.08     24.09 o
   2   4  20       91.22      114.51     25.79 o
   3   4  20        4.84       10.70     21.73 o
   4   4  20        8.02       -4.14     18.90 o
  -3   5  20        0.43        0.81     11.76 o
  -2   5  20        1.16       -2.35     10.70 o
  -1   5  20       37.44       20.44     13.30 o
   0   5  20      303.01      340.77     29.44 o
   1   5  20       37.03       16.38     19.14 o
   2   5  20        1.13       26.68     22.14 o
   3   5  20        0.17       12.81     22.55 o
   4   5  20       11.46       -3.16     19.95 o
  -3   6  20       41.78       74.45     17.11 o
  -2   6  20        8.66       19.14     12.00 o
  -1   6  20       44.66       30.09     13.87 o
   0   6  20       13.10        4.95     16.62 o
   1   6  20       45.72       40.95     21.00 o
   2   6  20        8.12       16.71     22.38 o
   3   6  20       42.62       52.96     26.44 o
   4   6  20        2.57      -19.30     19.30 o
  -3   7  20       13.18       76.88     16.71 o
  -1   7  20       33.16       40.14     15.00 o
   0   7  20      233.59      255.05     28.30 o
   1   7  20       32.82       58.63     22.79 o
   2   7  20       75.31       76.31     28.22 o
   3   7  20       13.52       28.06     24.57 o
  -3   8  20       22.00       71.37     13.87 o
  -1   8  20        0.35      -10.87     10.87 o
   0   8  20       10.27      -13.22     16.38 o
   1   8  20        0.49       10.70     21.98 o
   2   8  20        0.04        4.78     25.46 o
   3   8  20       21.11       -1.54     24.25 o
  -1   9  20       21.16        8.19     13.30 o
   0   9  20       33.67       22.30     18.81 o
   1   9  20       20.63       -6.65     20.11 o
   2   9  20       24.36       24.65     26.44 o
   3   9  20        2.20      -24.00     24.00 o
  -2  10  20       28.72       17.52     11.27 o
  -1  10  20       90.97       90.34     19.38 o
   0  10  20        0.00       -1.46     17.19 o
   1  10  20       90.46      108.75     27.49 o
   2  10  20       29.15       25.46     25.22 o
  -2  11  20       42.45       42.01     13.30 o
  -1  11  20       59.97       61.88     16.71 o
   0  11  20       20.58        3.57     17.52 o
   1  11  20       59.54       41.20     24.25 o
   2  11  20       41.80       27.09     26.84 o
   3  11  20        4.96      -23.27     23.27 o
  -2  12  20       13.08       12.65      9.00 o
  -1  12  20       45.58       51.50     15.81 o
   0  12  20       79.83       89.94     22.95 o
   1  12  20       45.65       55.55     25.46 o
   2  12  20       12.83      -20.52     20.52 o
   3  12  20        0.68      -23.27     23.27 o
  -2  13  20        8.41       -1.95      8.35 o
  -1  13  20       10.63        4.14     11.03 o
   0  13  20       47.64       55.47     20.11 o
   1  13  20       10.09        3.16     20.03 o
   2  13  20        8.74      -21.25     21.25 o
  -2  14  20        1.44       -7.38      7.38 o
  -1  14  20        6.03       12.49     11.92 o
   0  14  20        3.37       18.00     16.06 o
   1  14  20        5.75      -16.71     16.71 o
   2  14  20        1.46       -3.49     21.33 o
  -2  15  20        5.53        2.76      6.57 o
  -1  15  20        0.64       -8.52      8.52 o
   0  15  20        2.57      -12.65     12.65 o
   1  15  20        0.60      -16.71     16.71 o
   2  15  20        5.65      -18.25     18.25 o
   0  16  20        2.09       -9.65      9.65 o
   1  16  20        6.50        3.81     17.27 o
  -1  17  20       25.82       15.25      9.81 o
   0  17  20        6.24       -9.25      9.25 o
   1  17  20       25.39      -14.76     14.76 o
   1   0  21       26.44       37.95     18.33 o
   2   0  21       70.11       73.31     21.00 o
   3   0  21        6.53       29.92     19.87 o
   4   0  21        1.84       52.55     19.87 o
  -4   1  21       10.52       33.66     16.95 o
  -3   1  21        9.39        6.33     17.84 o
  -2   1  21      104.50       97.32     22.14 o
  -1   1  21      162.61      193.09     24.90 o
   1   1  21      162.62      175.41     24.41 o
   2   1  21      108.34      125.78     25.30 o
   3   1  21        9.41        7.06     18.98 o
   4   1  21       10.13       13.30     17.11 o
  -4   2  21        0.19       25.06     13.46 o
  -3   2  21        3.24       14.44     15.57 o
  -2   2  21       52.84       61.88     18.98 o
   1   2  21        0.91       18.33     18.65 o
   2   2  21       51.22       94.07     24.33 o
   3   2  21        3.08       -9.33     20.11 o
   4   2  21        0.20      -17.03     17.44 o
  -4   3  21       12.93       78.50     17.03 o
  -3   3  21       23.66       18.81     14.84 o
  -2   3  21       34.37       43.63     17.68 o
   0   3  21        1.29        1.62     16.06 o
   1   3  21       63.88       78.66     20.92 o
   2   3  21       33.64       22.79     21.33 o
   3   3  21       23.66       27.25     21.41 o
   4   3  21       12.78       22.95     20.36 o
  -4   4  21        4.51       44.93     11.60 o
  -3   4  21       11.97       66.26     17.27 o
  -2   4  21       74.30       92.37     18.49 o
   0   4  21       77.67       84.02     20.68 o
   1   4  21        5.38       11.43     18.98 o
   2   4  21       76.41       53.04     24.00 o
   3   4  21       11.24       20.92     23.27 o
   4   4  21        4.47      -17.68     17.68 o
  -3   5  21       14.74       48.66     14.76 o
  -2   5  21        5.57       36.09     15.08 o
   0   5  21       17.84        1.54     16.79 o
   1   5  21       48.89       47.12     22.71 o
   2   5  21        4.73       11.68     22.95 o
   3   5  21       15.22       34.63     24.65 o
   4   5  21        0.23       -1.95     20.36 o
  -3   6  21       12.35       63.42     14.84 o
   0   6  21       63.23       57.34     20.19 o
   1   6  21        9.21       -1.95     18.90 o
   2   6  21        2.92       -2.35     22.38 o
   3   6  21       13.08       18.49     24.90 o
   4   6  21        3.85      -20.44     20.44 o
  -3   7  21        3.13       35.68     11.52 o
  -1   7  21       29.37       15.98     13.87 o
   0   7  21       28.78       25.63     17.60 o
   1   7  21       28.75       14.19     21.41 o
   2   7  21       16.82       -6.41     21.98 o
   3   7  21        2.82       26.11     25.63 o
  -1   8  21       30.48       34.87     15.17 o
   0   8  21        2.20      -15.81     15.81 o
   1   8  21       30.92       20.36     23.76 o
   2   8  21        9.11       12.89     25.06 o
   3   8  21        0.23       -0.81     24.73 o
  -1   9  21       68.09       60.74     17.44 o
   0   9  21        5.65        3.65     16.87 o
   1   9  21       67.91       31.14     23.84 o
   2   9  21       29.82       27.41     26.11 o
  -1  10  21        2.24       -5.19     11.19 o
   0  10  21       40.84       52.63     20.84 o
   1  10  21        2.21        0.00     20.68 o
   2  10  21       38.41       30.09     26.19 o
  -2  11  21       10.18        3.97     10.14 o
  -1  11  21       30.44       16.79     13.62 o
   0  11  21       21.44        4.87     18.00 o
   1  11  21       30.10        5.51     20.60 o
   2  11  21       10.35        5.84     25.22 o
   3  11  21        1.82      -21.90     21.90 o
  -2  12  21        2.93       26.76     11.52 o
  -1  12  21        2.30       -9.49      9.49 o
   0  12  21       34.06        8.60     18.17 o
   1  12  21        2.12       -4.38     20.36 o
   2  12  21        2.98       -0.81     24.49 o
   3  12  21        2.62      -21.65     21.65 o
  -2  13  21        5.47       -7.22      7.54 o
  -1  13  21       40.49       14.35     12.81 o
   0  13  21       28.71       25.55     17.52 o
   1  13  21       42.02       32.84     23.92 o
   2  13  21        5.75      -22.71     22.71 o
  -2  14  21        1.95       -6.49      6.49 o
  -1  14  21       20.23        6.41     10.54 o
   0  14  21       10.67      -12.08     12.08 o
   1  14  21       20.64       -9.97     18.25 o
   2  14  21        1.92      -19.22     19.22 o
  -1  15  21        2.79       -6.65      9.33 o
   0  15  21       23.41       12.08     14.76 o
   1  15  21        2.82       -4.22     18.81 o
  -1  16  21        8.34       -7.54      8.52 o
   0  16  21        0.22      -10.06     10.06 o
   1  16  21        7.79      -14.35     14.35 o
   1   0  22       66.23       72.18     20.68 o
   2   0  22        0.53       10.30     18.08 o
   3   0  22       22.45       11.76     19.14 o
   4   0  22        8.01        0.49     15.25 o
  -4   1  22       12.58       22.38     15.25 o
  -3   1  22        3.17       19.06     18.25 o
  -2   1  22       11.00       10.54     18.41 o
   1   1  22        8.92       -6.16     18.41 o
   2   1  22       11.41       29.44     21.17 o
   3   1  22        3.06       10.38     19.54 o
   4   1  22       12.31       17.92     17.84 o
  -4   2  22        1.61       32.60     13.95 o
  -3   2  22       16.30       63.66     19.95 o
  -2   2  22       31.75       46.96     19.38 o
   1   2  22       19.04        1.46     17.84 o
   2   2  22       33.04       44.77     22.06 o
   3   2  22       15.81       11.76     20.36 o
   4   2  22        1.38      -12.16     16.87 o
  -4   3  22        4.39       48.01     14.84 o
  -3   3  22        7.77       24.33     16.38 o
  -2   3  22       29.01       37.30     17.92 o
   1   3  22       56.20       53.36     22.14 o
   2   3  22       28.86       28.30     23.27 o
   3   3  22        7.75        5.27     20.60 o
   4   3  22        4.21      -16.54     16.54 o
  -3   4  22       35.13       53.61     16.38 o
  -2   4  22       16.85       13.87     16.54 o
   0   4  22        0.61      -12.41     16.62 o
   1   4  22       40.47       43.14     21.25 o
   2   4  22       17.40        4.70     23.92 o
   3   4  22       35.90       28.55     23.76 o
   4   4  22       13.69      -10.62     21.41 o
  -3   5  22        6.31       32.93     12.81 o
   0   5  22        1.88      -15.41     15.41 o
   1   5  22       32.04       21.09     22.71 o
   2   5  22       76.33       85.56     27.33 o
   3   5  22        6.21        5.19     22.87 o
  -3   6  22        9.87       59.53     14.52 o
   0   6  22        1.71       -3.81     17.11 o
   1   6  22       46.29       32.36     22.46 o
   2   6  22        4.80       19.22     23.52 o
   3   6  22        9.19      -10.79     24.41 o
   0   7  22       28.31        5.11     17.11 o
   1   7  22       17.63        9.08     21.09 o
   2   7  22        9.42        2.27     25.22 o
   3   7  22        0.36      -22.95     22.95 o
  -1   8  22       19.60       -4.70     12.57 o
   0   8  22       64.97       55.39     21.90 o
   1   8  22       20.98       18.57     23.84 o
   2   8  22       21.30        6.24     23.44 o
   3   8  22        6.72      -21.49     21.49 o
  -1   9  22       40.39       28.71     15.57 o
   0   9  22       18.41        7.14     18.41 o
   1   9  22       40.01       20.11     22.87 o
   2   9  22       21.53       -2.76     24.65 o
   3   9  22       27.85      -23.36     24.41 o
  -1  10  22       27.92       20.36     14.27 o
   0  10  22        4.58       -6.33     15.81 o
   1  10  22       27.17      -17.03     20.84 o
   2  10  22        5.98      -21.98     23.44 o
  -1  11  22        0.00      -10.06     10.06 o
   0  11  22       19.15       -1.38     15.08 o
   1  11  22        0.00        5.68     20.92 o
   2  11  22        0.93       -2.68     26.44 o
  -1  12  22       30.29       26.28     13.06 o
   0  12  22        9.82       15.65     17.68 o
   1  12  22       30.32       -1.78     20.19 o
   2  12  22        2.79      -21.49     21.49 o
  -2  13  22        2.21       -7.70      7.70 o
  -1  13  22        4.54      -10.70     10.70 o
   0  13  22       48.66       36.09     18.98 o
   1  13  22        4.40      -16.46     16.46 o
   2  13  22        2.11      -19.54     19.54 o
  -1  14  22        5.09       -9.08      9.08 o
   0  14  22       47.74       31.87     17.27 o
   1  14  22        5.16       -3.32     17.68 o
  -1  15  22        1.31       -8.03      8.03 o
   0  15  22        7.46       -6.73     12.25 o
   1  15  22        1.41      -15.98     15.98 o
   2   0  23        3.44       19.06     19.79 o
   3   0  23       29.06       33.41     20.19 o
  -3   1  23        2.45       38.03     19.46 o
  -2   1  23        3.48        4.22     18.73 o
   1   1  23       17.73       16.62     19.79 o
   2   1  23        3.37       -4.46     20.19 o
   3   1  23        2.44       -6.16     19.30 o
  -3   2  23        2.14       20.11     16.62 o
  -2   2  23       31.05       57.58     20.76 o
   1   2  23       14.50       -1.78     19.38 o
   2   2  23       31.18       27.01     21.57 o
   3   2  23        2.31       21.41     20.84 o
  -3   3  23        2.08       48.90     18.33 o
  -2   3  23        1.06       31.38     17.84 o
   1   3  23       50.54       23.68     21.73 o
   2   3  23        1.30        4.05     20.68 o
   3   3  23        1.88      -14.68     19.54 o
  -3   4  23        9.65       42.66     15.57 o
   1   4  23       53.03       38.76     22.14 o
   2   4  23       32.22        8.92     24.17 o
   3   4  23        9.68      -14.84     22.71 o
  -3   5  23       12.38       50.12     15.81 o
   0   5  23        4.99      -16.46     16.46 o
   1   5  23       17.83       -7.22     20.03 o
   2   5  23       52.94       26.76     23.84 o
   3   5  23       12.15       -7.22     22.87 o
   0   6  23        0.04      -14.35     16.71 o
   1   6  23      107.28      131.22     28.71 o
   2   6  23       24.00       28.63     26.03 o
   3   6  23        5.76      -22.30     22.30 o
   0   7  23       65.35       58.55     20.84 o
   1   7  23       10.14       -9.25     21.73 o
   2   7  23       20.96       -0.57     23.36 o
   3   7  23        6.39      -22.95     22.95 o
   0   8  23       65.82       60.17     22.30 o
   1   8  23       22.59       20.76     22.79 o
   2   8  23       17.46      -13.06     22.63 o
   3   8  23       12.93      -23.60     23.60 o
  -1   9  23       10.39       -0.41     12.98 o
   0   9  23       10.36        4.78     16.62 o
   1   9  23        9.65      -12.89     20.03 o
   2   9  23       10.70      -23.52     23.52 o
  -1  10  23        4.03       -9.33     12.00 o
   0  10  23       31.56       11.03     18.17 o
   1  10  23        4.04      -19.14     19.14 o
   2  10  23        3.89      -21.25     21.25 o
  -1  11  23       30.79       24.00     13.79 o
   0  11  23       15.53      -15.25     15.25 o
   1  11  23       31.18       33.90     23.52 o
  -1  12  23        8.67      -11.03     11.03 o
   0  12  23       48.18       13.22     17.35 o
   1  12  23        8.74       -5.11     20.36 o
   2  12  23        4.45      -20.52     20.52 o
  -1  13  23        0.70       -8.84      8.84 o
   0  13  23        0.00      -12.08     12.08 o
   1  13  23        0.70      -14.60     14.60 o
  -1  14  23        1.44       -8.76      8.76 o
   0  14  23        3.11        5.60     13.46 o
   2   0  24        2.44      -11.60     18.98 o
   3   0  24       16.81       18.98     19.46 o
  -3   1  24        9.26       23.52     18.49 o
  -2   1  24        5.08       -3.00     18.17 o
   2   1  24        5.33       13.79     21.49 o
   3   1  24        9.23      -18.33     18.33 o
  -3   2  24       14.82        4.05     16.71 o
  -2   2  24        8.81        7.54     18.25 o
   1   2  24       38.16       21.57     22.55 o
   2   2  24        8.86        2.51     21.41 o
   3   2  24       15.62        5.03     21.57 o
  -3   3  24        0.89        9.73     15.08 o
   1   3  24        2.06      -16.54     21.00 o
   2   3  24       32.82       18.98     23.84 o
   3   3  24        0.97      -20.11     20.11 o
  -3   4  24        7.72        7.95     14.11 o
   1   4  24        6.25       -7.22     20.19 o
   2   4  24       10.70      -16.62     22.06 o
   3   4  24        7.33       -9.08     21.65 o
  -3   5  24        2.17       31.14     14.19 o
   1   5  24       18.18       20.19     21.98 o
   2   5  24        9.85      -20.36     20.36 o
   3   5  24        2.20      -22.63     22.63 o
   0   6  24       11.55      -17.19     17.19 o
   1   6  24       25.06       -9.65     21.00 o
   2   6  24       35.31        7.79     25.55 o
   0   7  24        8.51      -16.95     16.95 o
   1   7  24       58.58       22.63     22.87 o
   2   7  24       10.35      -14.35     23.03 o
   3   7  24        0.54      -21.73     21.73 o
   0   8  24       44.54       10.30     18.65 o
   1   8  24        5.65      -19.30     19.30 o
   2   8  24       10.26        5.27     26.44 o
   0   9  24        0.54      -15.17     15.17 o
   1   9  24        3.09      -20.84     20.84 o
   2   9  24        2.60      -21.65     21.65 o
   0  10  24       46.99       25.55     18.81 o
   1  10  24        9.72       -9.73     21.00 o
   2  10  24        8.25      -21.65     21.65 o
  -1  11  24       16.98        7.30     12.81 o
   0  11  24       21.18       -6.89     15.33 o
   1  11  24       17.16        0.65     21.57 o
   2  11  24       12.35      -23.92     23.92 o
  -1  12  24       33.06        0.73     11.35 o
   0  12  24        8.87       -2.11     15.41 o
   1  12  24       33.49      -14.52     19.79 o
  -1  13  24        7.05       -8.92      8.92 o
   0  13  24        1.40      -11.68     11.68 o
   1  13  24        6.95      -13.14     16.22 o
   2   0  25        5.39      -19.06     19.06 o
   3   0  25        0.58      -16.87     16.87 o
  -3   1  25       10.58       -3.16     16.79 o
  -2   1  25        3.87       -6.49     18.00 o
   2   1  25        4.05      -15.00     21.17 o
   3   1  25       11.01       -5.35     20.52 o
  -3   2  25        4.62       -6.73     15.73 o
   2   2  25        1.57      -19.63     21.41 o
   3   2  25        4.64      -16.95     16.95 o
  -3   3  25       14.15       27.65     17.35 o
   1   3  25        8.35      -21.17     21.17 o
   2   3  25       12.16      -20.92     20.92 o
   3   3  25       14.30       -9.65     20.84 o
  -3   4  25        2.47       -2.35     13.87 o
   1   4  25       11.51      -20.36     20.36 o
   2   4  25        1.81      -21.90     21.90 o
   3   4  25        2.25      -19.87     19.87 o
   1   5  25        5.61       -2.27     20.68 o
   2   5  25        2.05       -1.38     24.98 o
   1   6  25        8.57      -19.71     19.71 o
   2   6  25        5.23      -14.52     24.09 o
   0   7  25       10.53      -17.35     17.35 o
   1   7  25       12.90      -19.54     19.54 o
   0   8  25       49.79       13.30     18.65 o
   1   8  25        1.41      -19.06     19.06 o
   2   8  25       13.38      -21.98     21.98 o
   0   9  25       24.58        0.81     16.95 o
   1   9  25        4.79      -18.81     18.81 o
   0  10  25       10.28      -15.17     15.17 o
   1  10  25       37.21       12.16     22.14 o
   0  11  25       35.77      -10.06     15.65 o
   1  11  25        5.43      -19.06     19.06 o
   2   1  26        4.94      -20.76     20.76 o
   2   2  26        8.75      -21.90     21.90 o
   2   4  26        1.69      -21.41     21.41 o
   2   5  26        1.06      -21.90     21.90 o
   1   6  26        3.92      -19.46     19.46 o
   1   7  26        0.07      -19.79     19.79 o
   1   8  26        1.75      -18.65     18.65 o
   2   8  26        2.68      -23.11     23.11 o
   0   9  26       14.00      -16.22     16.22 o
   1   9  26       26.54       -9.49     19.54 o
   2   2  27       19.06       -6.89     22.30 o
   1   7  27       23.94       -8.60     22.38 o
   1   8  27       34.51      -15.57     19.06 o
 
